# Supplementary material for: JA‐responsive R2R3‐type MYB transcription factor OsMYB4P confers broad‐spectrum antiviral immunity in rice
Source: Plant Biotechnol J. 2025 Jul 13;23(10):4602–17. doi: 10.1111/pbi.70246 (PMC12483970; doi:10.1111/pbi.70246)
Supplement: Supplementary file 2 — Table S1 Primers used in this study. [file PBI-23-4602-s003.xlsx]

## Sheet: Sheet1
Table S1 The primers used in this study
For construction of overexpression vector
Gene Name	Primer Name	Sequence 5’-3’
OsMYB4P	Lic-OsMYB4P-F	CGACGACAAGACCGTCACCATGGGGAGACCTCCATGCTGCGACAA
	Lic-OsMYB4P-R	GAGGAGAAGAGCCGTCGGAACATGATAGGGTCTGCACAG
For RT-qPCR
Gene Name	Primer Name	Sequence 5’-3’
OsUBQ5	qRT-OsUBQ5 -F	ACCACTTCGACCGCCACTACT
	qRT-OsUBQ5 -R	ACGCCTAAGCCTGCTGGTT
SRBSDV	qRT-S2-F	CATCGACCAAGTTCAACCCG
	qRT-S2-R	AAGAAGTCTGCGGGTGAAGA
RSV	qRT-CP-F	AGGCAATCAATGACATCTCC
	qRT-CP-R	ATCTCTCACAAAGCCAGTGC
OsPR1a	qRT-OsPR1a-F	TGGGTGTCGGAGAAGCAGTG
	qRT-OsPR1a-R	GGTGATGAAGACGCCGAGG
OsPR2	qRT-OsPR2-F	CATCAGCCTCAACTACGCCA
	qRT-OsPR2-R	GCTTCTGGTTGTACGTCTGC
OsPR5	qRT-OsPR5-F	CTGACGCTGGCGGAGTTC
	qRT-OsPR5-R	CTTGGTGTTGTCTTCGGGGA
OsMYB4P	qRT-OsMYB4P-F	GGATGAAGCCATCACCAGCA
	qRT-OsMYB4P-R	CGCCATCAATGGAAGAAGCC
CM-LOX1	qRT-CM-LOX1-F	CTACTTCCTCCGCAAGACGG
	qRT-CM-LOX1-R	GAAGTTGAGCTTGTCGACGC
CM-LOX2	qRT-CM-LOX2-F	ACGACGTGTACAACGACCTC
	qRT-CM-LOX2-R	GCGTTCTTCACCTCCGAGAA
OsAOS2	qRT-OsAOS2-F	GTTGACAACAAGCAGTGCCC
	qRT-OsAOS2-R	CGGAGGTTGAAGCTTTGGTG
OsJAZ11	qRT-OsJAZ11-F	CCTACCAGACATGCCCATCG
	qRT-OsJAZ11-R	GCCATCGTCTTTCTTGGCAC
For Yeast two-hybrid assay
Gene Name	Primer Name	Sequence 5’-3’
OsMYB4P	AD-OsMYB4P-F	GACGTACCAGATTACGCTCATATGGGGAGACCTCCATGCTGCGACAA
	AD-OsMYB4P-R	GCAGCTCGAGCTCGATGGATCCTTAGAACATGATAGGGTCTGCAC
	BK-OsMYB4P-F	ATCTCAGAGGAGGACCTGCATATGGGGAGACCTCCATGCTGCGACAA
	BK-OsMYB4P-R	GCCGCTGCAGGTCGACGGATCCTTAGAACATGATAGGGTCTGCAC
OsDBD	AD-OsDBD-R	GCAGCTCGAGCTCGATGGATCCTTATTGTTGCAGCCTCTTCACCTTC
	BK-OsDBD-R	GCCGCTGCAGGTCGACGGATCCTTATTGTTGCAGCCTCTTCACCTTC
OsCTD	AD-OsCTD-F	GACGTACCAGATTACGCTCATATGCAACAACAATCACACCCTGATCA
	BK-OsCTD-F	ATCTCAGAGGAGGACCTGCATATGGCAACAACAATCACACCCTGATCA
OsJAZ1	BK-OsJAZ1-F	ATCTCAGAGGAGGACCTGCATATGGATCTGTTGGAGAAGAAG
	BK-OsJAZ1-R	GCCGCTGCAGGTCGACGGATCCTTACTGGGCCTTGCCCTCAG
OsJAZ3	BK-OsJAZ3-F	ATCTCAGAGGAGGACCTGCATATGGAGAGGGATTTTCTTGG
	BK-OsJAZ3-R	GCCGCTGCAGGTCGACGGATCCTCATATCTGTAACTTTGTGCTG
OsJAZ4	BK-OsJAZ4-F	ATCTCAGAGGAGGACCTGCATATGGAGAGGGACTTCCTGG
	BK-OsJAZ4-R	GCCGCTGCAGGTCGACGGATCCCTAGATTTGTAGCTTTGTACTG
OsJAZ5	BK-OsJAZ5-F	ATCTCAGAGGAGGACCTGCATATGTCGACGAGGGCGCC
	BK-OsJAZ5-R	GCCGCTGCAGGTCGACGGATCCCTAGGACGCCGTGTGCTC
OsJAZ6	BK-OsJAZ6-F	ATCTCAGAGGAGGACCTGCATATGGCTTCCGCGAAATCCG
	BK-OsJAZ6-R	GCCGCTGCAGGTCGACGGATCCTCATTGGCTCGATTCCTGC
OsJAZ7	BK-OsJAZ7-F	ATCTCAGAGGAGGACCTGCATATGGCGGCTTCCGCGAG
	BK-OsJAZ7-R	GCCGCTGCAGGTCGACGGATCCTCATTGGCCGCGTTCTATG
OsJAZ8	BK-OsJAZ8-F	ATCTCAGAGGAGGACCTGCATATGGCCGGCCGTGCGAC
	BK-OsJAZ8-R	GCCGCTGCAGGTCGACGGATCCTCATATCTCCTGCTTTATT
OsJAZ9	BK-OsJAZ9-F	ATCTCAGAGGAGGACCTGCATATGGCGTCGACGGATCCC
	BK-OsJAZ9-R	GCCGCTGCAGGTCGACGGATCCTCAGCGCGAGTGCATGTGT
OsJAZ10	BK-OsJAZ10-F	ATCTCAGAGGAGGACCTGCATATGGCGATGGAGGGGAAGA
	BK-OsJAZ10-R	GCCGCTGCAGGTCGACGGATCCTCACAGCGCGATGGTGAG
OsJAZ11	BK-OsJAZ11-F	ATCTCAGAGGAGGACCTGCATATGGCCGGTAGTAGCGAG
	BK-OsJAZ11-R	GCCGCTGCAGGTCGACGGATCCTCACAGGCTGAGAGTGGG
OsJAZ12	BK-OsJAZ12-F	ATCTCAGAGGAGGACCTGCATATGGCCGCCGCCGGCA
	BK-OsJAZ12-R	GCCGCTGCAGGTCGACGGATCCCTAGAGCCCGAGCCATGT
SRBSDV	BK-SP8-F	ATCTCAGAGGAGGACCTGCATATGATGATCGGTACATACGATGAT
	BK-SP8-R	GCCGCTGCAGGTCGACGGATCCTTAACACAGAATACTAACGGCG
RSV	BK-P2-F	ATCTCAGAGGAGGACCTGCATATGATGGCATTACTCCTCTTCAAT
	BK-P2-R	GCCGCTGCAGGTCGACGGATCCTTACATTAGAATAGGGCACT
For Dual-luciferase transient transcriptional activity assay									For Luciferase complementation imaging (LCI) assays
Gene Name	Primer Name	Sequence 5’-3’							NLUC-OsRLP1	NLUC-OsRLP1-F	ACGAGCTCGGTACCCGGGATCCATGAGCGTTATGCGCGGC
OsMYB4P	pCV-BD-OsMYB4p-F	GTTGACTGTATCGCCGGTCGACATGGGGAGACCTCCATGCTGCG								NLUC-OsRLP1-R	GACGCGTACGAGATCTGGTCGACATTGCCTTCGGTGGTATAGC
	pCV-BD-OsMYB4p-R	CGATCGGGGAATTCGAGCTCGAACATGATAGGGTCTGCACAG							CLUC-OsSOBIR1	CLUC-OsSOBIR1-F	ACGAGCTCGGTACCCGGGATCCATGGCGTTCGCGGCGAC
CM-LOX1	PGreen-CM-LOX1pro-F	CTTGATATCGAATTCCTGCAGGAAATAAGAAGTCAAACTTGTGT								CLUC-OsSOBIR1-R	GACGCGTACGAGATCTGGTCGACGTTCTTGATCTGGGAGAGC
	PGreen-CM-LOX1pro-R	ATGTTTTTGGCGTCTTCCATGGGGTCGTCTATGGTTGGGGCCATGG
For nYFP, cYFP, GFP, MYC or FLAG tags transient expression vectors
Gene Name	Primer Name	Sequence 5’-3’
OsMYB4P	Lic-OsMYB4P-F	CGACGACAAGACCGTCACCATGGGGAGACCTCCATGCTGCGACAA
	Lic-OsMYB4P-R	GAGGAGAAGAGCCGTCGGAACATGATAGGGTCTGCACAG
OsDBD	Lic-OsDBD-R	GAGGAGAAGAGCCGTCG​TTGTTGCAGCCTCTTCACCTTC​
OsCTD	Lic-OsCTD-F	CGACGACAAGACCGTCACCATG​CAACAACAATCACACCCTGATC
OsJAZ11	Lic-OsJAZ11-F	CGACGACAAGACCGTCACCATGGCCGGTAGTAGCGAG
	Lic-OsJAZ11-R	GAGGAGAAGAGCCGTCGCAGGCTGAGAGTGGG
OsJAZ9	Lic-OsJAZ9-F	CGACGACAAGACCGTCACCATGGCGTCGACGGATCCC
	Lic-OsJAZ9-R	GAGGAGAAGAGCCGTCGGCGCGAGTGCATGTGT
OsJAZ6	Lic-OsJAZ6-F	CGACGACAAGACCGTCACCATGGCTTCCGCGAAATCCGG
	Lic-OsJAZ6-R	GAGGAGAAGAGCCGTCGTTGGCTCGATTCCTGCCGCA
OsJAZ5	Lic-OsJAZ5-F	CGACGACAAGACCGTCACCATGTCGACGAGGGCGCC
	Lic-OsJAZ5-R	GAGGAGAAGAGCCGTCGGGACGCCGTGTGCTC
OsJAZ4	Lic-OsJAZ4-F	CGACGACAAGACCGTCACCATGGAGAGGGACTTCCTGG
	Lic-OsJAZ4-R	GAGGAGAAGAGCCGTCGGATTTGTAGCTTTGTACTG
For protein purification
Gene Name	Primer Name	Sequence 5’-3’
OsMYB4P	pET-32a-OsMYB4P-F	CTGGTTCCGCGTGGATCCATGATCGGTACATACGATGATCG
	pET-32a-OsMYB4P-R	CGGCCGCTCGAGTCGACCCGGGTTAACACAGAATACTAACGGCGG
