# Supplementary material for: JA‐responsive R2R3‐type MYB transcription factor OsMYB4P confers broad‐spectrum antiviral immunity in rice
Source: Plant Biotechnol J. 2025 Jul 13;23(10):4602–17. doi: 10.1111/pbi.70246 (PMC12483970; doi:10.1111/pbi.70246)
Supplement: Supplementary file 3 — Table S2 The differentially expressed genes in OE‐MYB4P_M versus NIP_M, OE‐MYB4P_R versus NIP_R and NIP_R versus NIP_M subsets. [file PBI-23-4602-s001.xlsx]

## Sheet: NIP_RSV vs. NIP_Mock
Geneid	GeneName	NIP_R1	NIP_R2	NIP_R3	NIP_M1	NIP_M2	NIP_M3	logCPM	logFC	PValue	FDR
LOC_Os06g46160	LOC_Os06g46160	106.927	104.716	110.909	0.882581	0.966475	1.01196	5.66506	6.61317	3.78007e-39	4.53917e-35
LOC_Os09g39650	LOC_Os09g39650	199.873	195.509	196.674	19.0283	19.1011	18.426	7.91398	3.19078	4.5485e-39	4.53917e-35
LOC_Os01g43750	LOC_Os01g43750	56.9021	57.8885	55.1069	1.72587	1.79993	1.61908	5.61432	4.84555	1.15e-37	7.65094e-34
LOC_Os11g25040	LOC_Os11g25040	189.142	199.991	195.456	15.8953	14.8147	17.2434	6.93575	3.4106	1.64623e-37	8.07304e-34
LOC_Os04g21130	LOC_Os04g21130	229.636	235.479	226.026	22.9318	24.8741	21.6128	7.05342	3.11817	1.21135e-36	3.91781e-33
LOC_Os04g46880	LOC_Os04g46880	65.1019	64.7352	66.6515	5.86227	5.4076	5.72741	6.26327	3.33332	1.37405e-36	3.91781e-33
LOC_Os07g03040	LOC_Os07g03040	23.5118	25.0427	23.6523	2.54228	2.49958	2.43757	5.83935	3.07305	1.56581e-34	3.9065e-31
LOC_Os12g38270	LOC_Os12g38270	108.017	118.219	108.068	10.7002	9.35759	11.0954	5.5122	3.22507	4.11347e-33	7.46369e-30
LOC_Os03g29240	LOC_Os03g29240	141.253	139.244	136.553	28.9161	29.8478	30.9574	7.40284	2.01981	8.6002e-33	1.22608e-29
LOC_Os04g30030	LOC_Os04g30030	100.503	99.6016	92.3918	15.4369	16.1325	16.2235	6.23068	2.41634	1.51726e-32	2.01887e-29
LOC_Os04g06520	LOC_Os04g06520	550.799	543.938	580.416	113.309	123.697	123.196	8.43075	2.02065	2.91328e-32	3.63414e-29
LOC_Os09g34160	LOC_Os09g34160	13.0409	13.3964	13.3098	0.332897	0.268277	0.378544	4.21374	5.13664	3.39711e-32	3.76683e-29
LOC_Os03g02874	LOC_Os03g02874	11.9763	11.6858	11.2837	0.498376	0.532755	0.493512	4.33869	4.31749	7.41835e-32	7.79278e-29
LOC_Os02g44610	LOC_Os02g44610	16.2786	16.9552	15.9967	1.21461	1.28112	1.33799	4.73868	3.48453	8.04874e-32	8.03224e-29
LOC_Os11g24510	LOC_Os11g24510	42.7025	42.5217	42.1981	5.25991	5.23047	6.12024	5.36389	2.74266	1.97743e-31	1.87941e-28
LOC_Os01g72910	LOC_Os01g72910	71.1783	67.9842	70.0649	4.49669	4.55171	5.23859	4.55175	3.67429	2.10147e-31	1.90651e-28
LOC_Os08g26350	LOC_Os08g26350	42.1508	41.4045	44.2797	0.131471	0	0.0685198	3.74379	8.93218	4.11504e-31	3.51774e-28
LOC_Os08g26520	LOC_Os08g26520	40.5555	40.6692	43.7864	0	0.0681515	0	3.71852	10.2003	4.22996e-31	3.51774e-28
LOC_Os10g40490	LOC_Os10g40490	200.901	213.025	201.712	42.2072	47.1759	47.6197	7.47258	1.97104	4.59318e-31	3.66701e-28
LOC_Os03g06330	LOC_Os03g06330	70.6753	72.38	68.619	16.3444	16.224	15.7942	6.50878	1.93242	6.61928e-31	5.08132e-28
LOC_Os01g72900	LOC_Os01g72900	70.0696	74.3301	73.9455	5.43151	5.34088	5.41894	4.39169	3.55386	1.37675e-30	9.81373e-28
LOC_Os06g51310	LOC_Os06g51310	41.0067	43.2307	39.6127	9.68171	9.30431	9.77718	6.59407	1.90887	1.5482e-30	1.06554e-27
LOC_Os11g37960	LOC_Os11g37960	46.4904	48.1031	47.3979	2.04395	2.63322	2.56917	4.10314	4.09395	2.831e-30	1.88346e-27
LOC_Os07g28850	LOC_Os07g28850	13.5703	13.5016	12.7198	1.36498	1.22765	1.40975	4.60673	3.11438	3.87901e-30	2.41941e-27
LOC_Os02g12380	LOC_Os02g12380	24.3721	22.0739	24.5019	2.6363	2.76994	2.58391	4.80832	2.95323	6.22723e-30	3.76634e-27
LOC_Os08g31850	LOC_Os08g31850	41.3856	35.2472	38.9326	2.42653	2.20316	2.91615	4.90294	3.73935	6.8744e-30	4.03548e-27
LOC_Os05g50100	LOC_Os05g50100	60.2864	58.5493	58.4809	8.26525	7.16655	6.86223	4.86015	2.7919	8.77295e-30	5.00283e-27
LOC_Os07g48170	LOC_Os07g48170	12.5651	12.1521	12.5175	1.27143	1.33952	1.31177	4.46784	3.04892	1.2425e-29	6.88865e-27
LOC_Os03g53200	LOC_Os03g53200	224.18	229.514	228.687	63.4518	68.8772	68.2114	7.9656	1.56975	2.15749e-29	1.10414e-26
LOC_Os06g06470	LOC_Os06g06470	34.0324	32.9563	37.8491	4.19253	4.48527	3.9754	4.92449	2.85365	2.23108e-29	1.11325e-26
LOC_Os11g44430	LOC_Os11g44430	24.7164	26.2946	22.8735	1.79847	2.10376	2.38132	4.5186	3.35835	2.32054e-29	1.12965e-26
LOC_Os01g41810	LOC_Os01g41810	74.6451	75.8715	79.0024	17.9096	19.1091	18.2949	6.19452	1.85622	2.67277e-29	1.27014e-26
LOC_Os02g33820	LOC_Os02g33820	399.917	394.22	401.778	126.749	128.114	127.725	7.77632	1.44731	4.81562e-29	2.18443e-26
LOC_Os08g25860	LOC_Os08g25860	81.5043	76.8023	78.4705	0.347495	0	0.633875	4.23325	7.66753	5.12113e-29	2.27139e-26
LOC_Os02g49480	LOC_Os02g49480	25.796	25.4588	24.725	3.06284	2.64353	3.27515	4.49037	2.88179	9.56125e-29	3.97569e-26
LOC_Os04g13210	LOC_Os04g13210	12.3802	12.2323	12.4381	2.00797	2.00357	2.05908	4.80267	2.41216	1.25419e-28	4.90832e-26
LOC_Os08g27170	LOC_Os08g27170	16.1491	17.8545	17.0474	0.992128	0.798197	0.85687	3.71449	4.06415	1.70093e-28	6.43487e-26
LOC_Os04g06590	LOC_Os04g06590	14.2194	13.3998	13.6335	1.34476	1.5815	1.75961	4.4867	2.94227	1.76264e-28	6.43487e-26
LOC_Os02g33420	LOC_Os02g33420	12.7822	12.7746	13.1497	1.06233	1.40119	1.1399	4.2376	3.22833	1.77149e-28	6.43487e-26
LOC_Os11g10470	LOC_Os11g10470	842.945	763.88	854.784	209.004	222.895	216.02	8.45568	1.72891	1.97412e-28	7.03598e-26
LOC_Os05g51590	LOC_Os05g51590	273.075	265.527	262.691	83.9004	89.1703	86.9729	7.9435	1.42651	2.0298e-28	7.10752e-26
LOC_Os10g32700	LOC_Os10g32700	21.8882	23.46	19.9267	0.935125	1.00888	1.34446	3.87888	4.11053	2.12055e-28	7.29726e-26
LOC_Os05g41460	LOC_Os05g41460	61.2821	61.717	57.4871	14.708	12.7691	14.6821	5.92448	1.90013	2.21561e-28	7.49515e-26
LOC_Os04g53720	LOC_Os04g53720	19.055	18.594	19.6148	4.18518	3.57552	3.93219	5.40743	2.09415	2.41088e-28	8.01978e-26
LOC_Os03g62200	LOC_Os03g62200	19.4615	18.6363	18.8626	1.80839	1.32529	1.83405	4.14083	3.31848	2.83171e-28	9.26528e-26
LOC_Os09g31031	LOC_Os09g31031	23.8218	26.0796	22.9569	1.17395	1.04294	0.951745	3.59688	4.3158	2.93384e-28	9.44459e-26
LOC_Os11g40590	LOC_Os11g40590	17.3155	16.5261	16.3227	3.18022	3.64079	3.19616	5.3564	2.1273	3.42142e-28	1.067e-25
LOC_Os08g03350	LOC_Os08g03350	123.526	116.315	121.171	37.5634	36.4803	39.0321	7.16953	1.47801	3.66899e-28	1.12661e-25
LOC_Os01g45640	LOC_Os01g45640	60.3045	58.4948	57.1327	8.54014	7.35243	9.08113	4.61807	2.61812	3.96197e-28	1.19814e-25
LOC_Os02g15560	LOC_Os02g15560	28.2274	26.5937	26.1312	5.11524	5.31398	5.37341	5.09856	2.15979	4.53313e-28	1.33054e-25
LOC_Os09g39620	LOC_Os09g39620	57.6223	55.3081	54.4658	13.5994	11.1527	11.8099	6.38974	1.99671	6.11283e-28	1.74294e-25
LOC_Os06g42720	LOC_Os06g42720	103.116	100.521	106.954	33.6627	29.9132	30.6857	7.28965	1.52326	6.88637e-28	1.88281e-25
LOC_Os01g42410	LOC_Os01g42410	15.2411	16.1297	15.5216	3.66654	3.68373	3.42165	5.40935	1.92429	9.57088e-28	2.51349e-25
LOC_Os03g58790	LOC_Os03g58790	44.1125	39.2441	44.121	9.50002	9.05844	10.1201	5.72537	1.95582	1.0843e-27	2.73943e-25
LOC_Os03g49630	LOC_Os03g49630	76.5048	70.044	75.2341	22.6868	21.1437	20.782	6.68781	1.58213	1.23847e-27	3.05168e-25
LOC_Os03g61150	LOC_Os03g61150	34.1057	36.7364	35.3224	6.03409	5.38905	6.25494	4.70595	2.38799	1.41705e-27	3.44914e-25
LOC_Os01g47070	LOC_Os01g47070	31.986	32.2581	29.011	4.21792	4.3262	3.74255	4.40469	2.7246	1.49202e-27	3.54516e-25
LOC_Os05g51670	LOC_Os05g51670	49.7512	46.9646	50.1036	14.0644	14.2041	13.9648	6.18203	1.60081	1.5396e-27	3.61515e-25
LOC_Os01g68720	LOC_Os01g68720	21.4315	18.8396	19.3535	1.83619	1.69878	1.85223	3.93509	3.26854	1.5841e-27	3.6764e-25
LOC_Os09g39960	LOC_Os09g39960	59.8694	62.439	60.5236	18.31	19.0956	19.1248	6.5012	1.49645	1.67964e-27	3.8533e-25
LOC_Os08g30770	LOC_Os08g30770	9.746	9.21451	9.35099	1.17068	1.10016	1.15322	4.10878	2.84865	1.69893e-27	3.8533e-25
LOC_Os10g34930	LOC_Os10g34930	108.883	118.147	109.277	28.1591	29.1645	31.3289	5.95446	1.72659	2.1366e-27	4.68619e-25
LOC_Os02g37160	LOC_Os02g37160	19.6511	18.8221	17.9214	1.35995	1.15703	1.15642	3.54383	3.73602	2.84208e-27	5.90886e-25
LOC_Os11g08100	LOC_Os11g08100	49.9401	52.1619	51.0047	15.3206	13.495	14.1568	6.07341	1.63531	3.01138e-27	6.19629e-25
LOC_Os05g46480	LOC_Os05g46480	17.0313	19.6065	15.5815	0.410237	0.5348	0.605786	3.44055	4.86674	3.25683e-27	6.63296e-25
LOC_Os04g59440	LOC_Os04g59440	39.9206	37.3975	34.0045	4.76108	5.45781	5.12681	4.49413	2.66125	3.4166e-27	6.88807e-25
LOC_Os01g62900	LOC_Os01g62900	16.4032	16.5103	17.5446	3.50221	3.15565	3.69083	5.05892	2.08854	4.68316e-27	9.30781e-25
LOC_Os04g56040	LOC_Os04g56040	30.3758	29.0372	27.9263	1.40334	1.39387	1.53244	3.25126	4.12952	7.53536e-27	1.41885e-24
LOC_Os06g03930	LOC_Os06g03930	34.7237	34.2891	32.7063	9.27705	8.31423	8.39485	5.47323	1.77049	9.83028e-27	1.81669e-24
LOC_Os01g42380	LOC_Os01g42380	11.5143	11.4775	11.491	2.46042	2.70699	2.33918	5.04103	2.00241	1.02972e-26	1.86837e-24
LOC_Os11g44380	LOC_Os11g44380	36.7796	38.7526	36.1847	6.61562	7.09852	8.12252	4.887	2.15847	1.42576e-26	2.46437e-24
LOC_Os05g35740	LOC_Os05g35740	97.5734	95.6929	98.4469	31.0826	27.8046	28.1927	5.9738	1.54658	2.18039e-26	3.63358e-24
LOC_Os09g36200	LOC_Os09g36200	31.2227	31.0994	27.9328	5.19206	4.96361	6.01332	4.69772	2.28305	2.37884e-26	3.89175e-24
LOC_Os12g36940	LOC_Os12g36940	14.3012	13.8939	14.2373	2.37487	2.15975	2.1388	4.18268	2.46959	2.86735e-26	4.54202e-24
LOC_Os02g12350	LOC_Os02g12350	9.36948	10.6527	9.7898	0.496603	0.675537	0.472626	3.33809	3.97721	2.9754e-26	4.67606e-24
LOC_Os12g12360	LOC_Os12g12360	252.537	246.577	255.511	96.6517	98.0293	98.2257	8.68139	1.16841	3.10966e-26	4.84888e-24
LOC_Os05g25210	LOC_Os05g25210	46.4563	49.2897	49.2737	13.5836	14.7803	13.7418	5.82192	1.58731	3.22333e-26	4.98716e-24
LOC_Os04g52190	LOC_Os04g52190	32.6524	34.6556	34.1005	10.5273	9.58822	9.25609	5.89049	1.58975	3.26803e-26	5.01744e-24
LOC_Os06g38120	LOC_Os06g38120	10.883	11.0961	11.2117	0.77359	0.97792	0.904098	3.4137	3.44476	4.28549e-26	6.47985e-24
LOC_Os07g49480	LOC_Os07g49480	26.7025	25.8131	25.6406	8.40704	8.7876	8.84237	6.29193	1.38895	4.41966e-26	6.63249e-24
LOC_Os08g31860	LOC_Os08g31860	21.217	20.8637	19.3181	2.05927	2.37542	2.79696	3.94227	2.88889	4.66025e-26	6.94134e-24
LOC_Os09g25060	LOC_Os09g25060	23.7681	24.9879	21.4156	3.70323	3.47315	4.1378	4.42413	2.43408	5.5937e-26	8.20916e-24
LOC_Os03g02070	LOC_Os03g02070	86.986	80.3988	86.0226	18.3047	20.464	19.2246	4.99017	1.93126	5.91361e-26	8.61531e-24
LOC_Os05g44310	LOC_Os05g44310	96.7264	90.8026	93.5167	35.7661	34.4496	35.8395	7.43136	1.20911	6.06558e-26	8.77268e-24
LOC_Os05g51680	LOC_Os05g51680	51.0626	50.3331	53.4632	13.6007	15.3063	14.9244	5.67888	1.62485	6.70312e-26	9.55625e-24
LOC_Os10g41999	LOC_Os10g41999	31.3568	29.6137	30.7391	3.37842	3.87573	4.42706	3.90707	2.77671	8.0169e-26	1.12683e-23
LOC_Os08g42910	LOC_Os08g42910	59.4865	56.575	61.7347	18.7062	18.3889	16.9474	6.04804	1.52099	8.1063e-26	1.13142e-23
LOC_Os01g12810	LOC_Os01g12810	10.5867	10.1597	11.5149	1.56683	1.52081	1.32596	4.05154	2.67112	8.73464e-26	1.21066e-23
LOC_Os09g30454	LOC_Os09g30454	12.8195	12.8346	12.9404	2.76821	2.73894	2.57473	4.53766	2.05765	1.08545e-25	1.48387e-23
LOC_Os08g25850	LOC_Os08g25850	71.087	67.5413	73.9886	0	0	0.669309	2.78512	7.96359	1.12509e-25	1.5276e-23
LOC_Os12g36830	LOC_Os12g36830	43.1788	48.3136	44.5657	8.97953	7.71827	8.94847	4.52896	2.2084	1.19573e-25	1.61254e-23
LOC_Os05g43390	LOC_Os05g43390	17.2436	18.0284	18.16	3.62072	3.21749	3.21579	4.38455	2.21095	1.31449e-25	1.7608e-23
LOC_Os04g52550	LOC_Os04g52550	5.18992	5.28385	4.89247	0.248211	0.284747	0.388087	3.18965	3.85946	1.43269e-25	1.89371e-23
LOC_Os07g09420	LOC_Os07g09420	25.618	23.915	25.0494	5.63754	5.05062	4.65965	4.67646	2.08204	1.47358e-25	1.93494e-23
LOC_Os01g62840	LOC_Os01g62840	35.0951	34.9278	33.4845	9.88923	10.001	10.1159	5.36504	1.58912	1.55868e-25	2.00708e-23
LOC_Os07g35340	LOC_Os07g35340	16.1799	16.5157	15.865	2.66965	3.13453	3.39088	4.52439	2.20489	1.57156e-25	2.01069e-23
LOC_Os07g06590	LOC_Os07g06590	75.2389	73.8679	73.826	24.1469	20.154	22.3353	5.83	1.5444	1.77351e-25	2.23424e-23
LOC_Os03g17870	LOC_Os03g17870	65.23	69.1605	68.7369	1.01154	0.21099	0	2.80422	7.0619	1.837e-25	2.27731e-23
LOC_Os04g39540	LOC_Os04g39540	71.2027	68.6379	70.3896	23.6962	23.5098	24.0174	6.01173	1.36467	1.85192e-25	2.28164e-23
LOC_Os03g51479	LOC_Os03g51479	13.013	14.9844	14.3904	2.30995	2.31034	2.36832	4.19613	2.4023	2.05434e-25	2.50016e-23
LOC_Os04g45970	LOC_Os04g45970	25.4109	25.6328	24.428	7.24402	6.8299	7.26485	5.23397	1.62479	2.71138e-25	3.20216e-23
LOC_Os09g13440	LOC_Os09g13440	53.0749	53.0417	48.0703	11.7499	9.4783	11.8078	5.34791	2.02401	3.42685e-25	3.93083e-23
LOC_Os05g30500	LOC_Os05g30500	50.0533	55.8919	53.164	8.37918	10.5664	10.675	4.60073	2.22961	3.76948e-25	4.27472e-23
LOC_Os05g41370	LOC_Os05g41370	6.74924	6.4892	7.24435	0.275647	0.287474	0.440561	3.02408	4.14888	3.80069e-25	4.28281e-23
LOC_Os05g05080	LOC_Os05g05080	24.8187	24.7776	25.3597	0.516182	0.269165	0.0896744	2.61202	6.15554	3.81954e-25	4.28281e-23
LOC_Os01g16430	LOC_Os01g16430	65.2002	64.6089	62.3796	21.3389	20.114	19.3656	5.67242	1.46207	4.21827e-25	4.70349e-23
LOC_Os02g38050	LOC_Os02g38050	211.844	204.081	209.638	84.1501	85.2293	88.483	8.96525	1.08168	4.4721e-25	4.93142e-23
LOC_Os03g18200	LOC_Os03g18200	105.789	98.4387	98.6677	16.1866	19.086	18.427	7.59709	2.29914	4.74809e-25	5.17853e-23
LOC_Os05g39720	LOC_Os05g39720	13.94	14.6207	14.0069	2.67042	2.64271	2.84449	4.19768	2.18562	5.07627e-25	5.41803e-23
LOC_Os08g42800	LOC_Os08g42800	87.1303	92.7742	82.2672	10.1112	8.62781	9.58139	3.46546	3.00826	5.60837e-25	5.95413e-23
LOC_Os08g07890	LOC_Os08g07890	8.1814	7.43246	7.87643	1.26938	1.64339	1.49652	4.48924	2.2182	5.88476e-25	6.21449e-23
LOC_Os06g05480	LOC_Os06g05480	19.721	19.6455	19.2033	1.64633	1.71697	1.96843	3.20485	3.25727	7.22883e-25	7.5146e-23
LOC_Os01g04280	LOC_Os01g04280	23.8686	21.3058	22.2641	5.21776	4.58992	4.1382	4.6632	2.07464	7.62316e-25	7.88346e-23
LOC_Os05g48210	LOC_Os05g48210	70.7949	76.6547	70.9838	17.7122	20.5131	20.6068	5.29405	1.696	8.15542e-25	8.34738e-23
LOC_Os01g01620	LOC_Os01g01620	98.0964	94.5822	97.73	35.9071	35.2366	38.3465	6.70221	1.21064	8.81622e-25	8.9777e-23
LOC_Os02g47660	LOC_Os02g47660	34.3179	35.2575	36.1539	10.2244	11.1974	9.96089	5.45412	1.55548	8.92451e-25	9.04184e-23
LOC_Os08g35050	LOC_Os08g35050	21.1183	20.4631	21.7949	7.21767	6.72737	6.86919	5.69321	1.40928	1.1156e-24	1.10229e-22
LOC_Os01g18584	LOC_Os01g18584	21.9273	19.6241	21.0147	4.40154	4.66607	4.51235	4.4768	2.0072	1.16884e-24	1.14357e-22
LOC_Os03g10950	LOC_Os03g10950	38.106	37.4648	36.9218	9.95631	11.4219	11.4937	5.37731	1.57871	1.3744e-24	1.33703e-22
LOC_Os07g44070	LOC_Os07g44070	13.7972	13.6271	12.9647	3.05258	2.7519	2.69651	4.32407	2.04899	1.61295e-24	1.54774e-22
LOC_Os03g21710	LOC_Os03g21710	12.5925	14.4381	13.13	1.11203	1.06819	1.55568	3.38774	3.22662	1.77441e-24	1.67846e-22
LOC_Os01g12100	LOC_Os01g12100	130.87	154.036	130.204	16.7866	17.5069	20.3661	5.16183	2.72751	2.0076e-24	1.87242e-22
LOC_Os01g66850	LOC_Os01g66850	23.5429	24.6427	27.592	3.77459	4.16587	4.54565	4.08287	2.40574	2.25857e-24	2.08698e-22
LOC_Os09g39640	LOC_Os09g39640	30.4583	30.1606	29.4091	10.5217	10.4298	10.3367	5.68999	1.32744	2.40267e-24	2.2099e-22
LOC_Os07g03180	LOC_Os07g03180	74.3507	74.6519	75.9954	23.925	19.6122	22.4754	5.3954	1.5712	2.4731e-24	2.26425e-22
LOC_Os07g46990	LOC_Os07g46990	46.5009	43.7863	41.8978	10.2407	10.2374	10.3979	4.44373	1.90022	4.17218e-24	3.68454e-22
LOC_Os11g02150	LOC_Os11g02150	99.4827	100.438	103.136	39.8551	39.9058	42.6059	6.94179	1.11172	4.51542e-24	3.93552e-22
LOC_Os01g03730	LOC_Os01g03730	53.0866	50.3748	51.8877	15.7652	15.3786	17.5663	5.42077	1.47673	4.55946e-24	3.95662e-22
LOC_Os04g37490	LOC_Os04g37490	52.254	49.7704	50.996	16.3316	16.7963	17.6302	5.49229	1.39547	4.95137e-24	4.27811e-22
LOC_Os01g11910	LOC_Os01g11910	12.0174	11.1527	11.7856	2.1186	1.86629	2.0797	3.81312	2.32838	5.28204e-24	4.52465e-22
LOC_Os04g15690	LOC_Os04g15690	23.1852	19.8947	21.1652	3.12286	3.41971	3.49928	3.74273	2.48064	6.95715e-24	5.85898e-22
LOC_Os06g47550	LOC_Os06g47550	43.5172	45.3367	42.2217	17.9788	18.1635	17.8021	6.88514	1.08354	9.18113e-24	7.63525e-22
LOC_Os10g40060	LOC_Os10g40060	40.4118	39.6434	38.6185	13.4957	14.5683	15.3431	6.1525	1.25442	1.0183e-23	8.43331e-22
LOC_Os12g38290	LOC_Os12g38290	16.9397	15.096	16.9988	0.230358	0.160162	0.160077	2.17178	6.20053	1.02923e-23	8.45366e-22
LOC_Os02g11859	LOC_Os02g11859	130.601	146.701	132.519	47.3568	48.8585	48.6339	5.96402	1.30302	1.08775e-23	8.86143e-22
LOC_Os01g37750	LOC_Os01g37750	20.1582	23.2439	20.2843	3.06569	3.06585	2.32006	3.58986	2.71167	1.20725e-23	9.63822e-22
LOC_Os05g24010	LOC_Os05g24010	37.2732	37.5976	37.4543	15.5313	15.324	14.964	6.50602	1.0965	1.34403e-23	1.06875e-21
LOC_Os08g30740	LOC_Os08g30740	18.1456	16.7618	17.6267	5.31667	5.69883	5.35995	5.1942	1.48512	1.44016e-23	1.14064e-21
LOC_Os06g07200	LOC_Os06g07200	229.432	257.271	226.494	71.7575	77.507	78.1417	7.69417	1.4518	1.74493e-23	1.35514e-21
LOC_Os11g47630	LOC_Os11g47630	14.9179	16.3293	15.0037	1.09978	0.546179	0.818835	2.69729	4.01456	2.02971e-23	1.55214e-21
LOC_Os10g32810	LOC_Os10g32810	7.68774	7.37469	6.34987	0.761077	0.831532	0.698873	3.19449	3.02218	2.53952e-23	1.91269e-21
LOC_Os08g26320	LOC_Os08g26320	44.5241	42.203	38.3294	0	0	0	2.19841	10.5236	2.87869e-23	2.12014e-21
LOC_Os07g12890	LOC_Os07g12890	129.674	134.899	134.332	56.96	56.7834	59.0922	7.10438	1.00978	2.93638e-23	2.15468e-21
LOC_Os01g42330	LOC_Os01g42330	7.65177	6.87822	7.86138	1.49911	1.13593	1.47715	3.99708	2.24649	4.32043e-23	3.06873e-21
LOC_Os02g49840	LOC_Os02g49840	38.6394	37.2799	36.4755	13.5725	12.9617	12.4942	5.3806	1.32823	5.44924e-23	3.82963e-21
LOC_Os12g36910	LOC_Os12g36910	25.4234	24.8584	25.9818	9.0557	8.41009	8.71769	5.29151	1.34512	5.57662e-23	3.9054e-21
LOC_Os07g29960	LOC_Os07g29960	15.5588	16.0277	13.7279	1.27629	1.93954	1.90051	3.27475	2.94973	6.69752e-23	4.64152e-21
LOC_Os02g04160	LOC_Os02g04160	30.0512	28.5414	27.9296	7.43758	6.79756	7.3775	4.26245	1.80302	7.01645e-23	4.84572e-21
LOC_Os04g47190	LOC_Os04g47190	18.3654	20.4668	20.362	5.22302	5.49409	5.25652	4.56869	1.69255	7.53123e-23	5.1833e-21
LOC_Os05g08970	LOC_Os05g08970	37.0204	37.8428	37.3593	14.923	14.987	15.2392	5.98659	1.11659	7.90026e-23	5.40004e-21
LOC_Os04g57300	LOC_Os04g57300	136.305	150.43	139.499	59.0741	62.5045	63.3664	8.139	1.00744	7.96046e-23	5.42262e-21
LOC_Os01g53040	LOC_Os01g53040	9.72063	7.67064	9.16159	0.841689	0.902189	0.999195	3.13516	3.07702	8.31472e-23	5.62555e-21
LOC_Os10g25060	LOC_Os10g25060	41.5716	45.2917	41.5463	13.5097	14.986	14.274	5.31542	1.38894	8.95456e-23	6.03798e-21
LOC_Os05g49300	LOC_Os05g49300	94.9309	102.954	91.856	35.5987	30.2212	33.4195	5.93799	1.34758	9.41244e-23	6.30413e-21
LOC_Os06g12390	LOC_Os06g12390	36.788	36.8165	36.7255	15.349	15.7446	16.1619	6.56127	1.02644	9.62804e-23	6.42696e-21
LOC_Os02g07750	LOC_Os02g07750	59.1373	61.1574	56.0797	20.2466	21.1423	23.5745	6.06833	1.24414	9.66275e-23	6.42862e-21
LOC_Os01g50100	LOC_Os01g50100	45.6467	45.7145	45.7643	20.0619	20.5942	18.953	7.02716	1.00471	1.09617e-22	7.19686e-21
LOC_Os03g59080	LOC_Os03g59080	31.7721	31.8226	31.648	11.7692	12.7842	12.6245	5.86552	1.16051	1.30493e-22	8.49695e-21
LOC_Os02g01280	LOC_Os02g01280	48.5984	47.9246	49.5531	20.3787	20.0262	21.2023	6.29917	1.04886	1.98124e-22	1.24351e-20
LOC_Os04g56030	LOC_Os04g56030	15.1715	12.275	13.2438	0.719966	0.577584	0.80819	2.43501	4.06188	2.23528e-22	1.38984e-20
LOC_Os01g57073	LOC_Os01g57073	23.3456	24.7273	23.2296	9.95262	9.23426	8.98153	5.97891	1.142	2.6967e-22	1.66122e-20
LOC_Os01g08090	LOC_Os01g08090	22.6771	21.7018	24.3798	7.17881	6.22644	6.22315	4.70289	1.61081	3.15249e-22	1.91248e-20
LOC_Os06g47530	LOC_Os06g47530	33.405	31.8056	31.2166	12.7658	12.7007	13.7046	6.05147	1.1028	3.32337e-22	2.00698e-20
LOC_Os02g33330	LOC_Os02g33330	41.8802	42.105	39.0317	11.4987	11.367	10.1113	4.34664	1.70053	3.54712e-22	2.13244e-20
LOC_Os03g29190	LOC_Os03g29190	19.7177	21.127	18.8279	6.2689	6.30665	6.17725	4.79448	1.47183	3.90913e-22	2.32386e-20
LOC_Os03g42230	LOC_Os03g42230	7.4834	8.28898	7.93406	1.68374	1.46333	1.47976	3.60079	2.15683	3.91211e-22	2.32386e-20
LOC_Os06g39120	LOC_Os06g39120	21.131	18.7954	18.5826	4.08696	3.01758	3.92078	3.76274	2.20772	4.04498e-22	2.38857e-20
LOC_Os09g31478	LOC_Os09g31478	10.0526	9.44944	9.88428	1.97993	2.20125	2.23902	3.76351	1.99802	4.26459e-22	2.50344e-20
LOC_Os06g43650	LOC_Os06g43650	108.656	117.21	112.614	49.0295	46.5643	49.9547	6.51492	1.02048	4.36271e-22	2.55353e-20
LOC_Os01g57310	LOC_Os01g57310	22.409	23.0986	22.0807	9.52123	9.59736	9.18502	6.06772	1.05841	4.64639e-22	2.71162e-20
LOC_Os07g44130	LOC_Os07g44130	10.6107	9.29545	9.83798	1.61069	1.6798	1.87357	3.40018	2.32884	5.50464e-22	3.1662e-20
LOC_Os08g45210	LOC_Os08g45210	38.0744	36.0352	34.9052	9.90684	11.4389	11.269	4.68197	1.54458	5.7864e-22	3.30919e-20
LOC_Os04g30250	LOC_Os04g30250	15.6745	15.3585	17.1729	3.21011	3.56894	2.71475	3.752	2.14655	6.07433e-22	3.43449e-20
LOC_Os03g04060	LOC_Os03g04060	32.4078	34.0333	32.6033	10.212	9.01493	10.0998	4.50796	1.55763	6.18618e-22	3.48785e-20
LOC_Os12g07280	LOC_Os12g07280	13.3283	13.2638	13.0172	3.20792	3.47182	3.70131	4.13824	1.73527	6.46436e-22	3.62422e-20
LOC_Os10g10130	LOC_Os10g10130	6.83991	6.68386	7.04162	2.11062	1.99198	1.9182	4.4415	1.57445	6.77788e-22	3.77876e-20
LOC_Os04g44250	LOC_Os04g44250	7.78005	8.06987	7.65997	0.831542	1.02983	1.0022	2.83564	2.83805	6.84507e-22	3.80559e-20
LOC_Os04g40140	LOC_Os04g40140	7.72445	6.39339	7.27551	0.945488	1.10439	1.02496	3.1884	2.60143	7.11806e-22	3.92457e-20
LOC_Os01g22010	LOC_Os01g22010	81.6473	71.1293	79.0951	31.1615	30.917	32.4815	6.8584	1.09755	7.27285e-22	3.98788e-20
LOC_Os03g01840	LOC_Os03g01840	66.9996	77.9753	75.66	19.0868	21.6172	19.9853	4.5336	1.66523	7.44513e-22	4.07116e-20
LOC_Os01g65380	LOC_Os01g65380	15.5772	18.3256	17.4905	5.10546	5.23336	5.21237	4.77014	1.52712	8.12839e-22	4.3966e-20
LOC_Os02g51000	LOC_Os02g51000	11.3565	13.0478	12.5426	2.2182	2.22206	2.28173	3.40151	2.25949	9.01394e-22	4.81041e-20
LOC_Os05g45100	LOC_Os05g45100	11.8215	14.3099	12.0573	2.0802	2.42304	1.88672	3.53808	2.37928	9.46616e-22	5.01154e-20
LOC_Os03g42464	LOC_Os03g42464	16.3827	15.7065	16.1203	5.8966	6.29756	6.54769	5.5677	1.16675	1.08005e-21	5.67285e-20
LOC_Os04g44750	LOC_Os04g44750	10.2411	11.1252	10.5177	2.56949	2.9674	3.08689	4.30995	1.69005	1.19367e-21	6.22047e-20
LOC_Os03g38740	LOC_Os03g38740	22.3974	22.3516	22.3667	9.95969	9.81513	9.05391	6.28701	1.02178	1.25268e-21	6.49407e-20
LOC_Os11g44340	LOC_Os11g44340	4.7752	5.00195	4.70712	0.439758	0.573285	0.362888	2.60377	3.19268	1.54357e-21	7.89953e-20
LOC_Os02g29520	LOC_Os02g29520	51.3281	50.5706	47.6544	8.88726	9.40491	8.85502	3.25635	2.2626	1.54877e-21	7.90584e-20
LOC_Os03g20949	LOC_Os03g20949	6.56991	6.75133	7.26381	2.03254	1.87096	1.84013	4.29634	1.64375	1.56215e-21	7.9538e-20
LOC_Os07g33700	LOC_Os07g33700	3.36123	3.16142	4.07896	0.403531	0.431637	0.355912	3.0025	2.9549	1.57722e-21	8.01013e-20
LOC_Os01g06450	LOC_Os01g06450	5.59827	5.44716	5.84906	0.0805556	0.252037	0.307882	2.19283	4.51486	1.71864e-21	8.6622e-20
LOC_Os09g13890	LOC_Os09g13890	6.40271	6.07449	7.21039	0.565947	0.477807	0.58992	2.47609	3.38681	1.84227e-21	9.23865e-20
LOC_Os09g26160	LOC_Os09g26160	17.3741	17.0851	19.2718	6.32937	6.54959	6.80284	5.41718	1.25299	1.87465e-21	9.37748e-20
LOC_Os08g39850	LOC_Os08g39850	12.9029	12.9569	13.673	4.57225	4.84295	4.5177	5.00679	1.30789	1.94274e-21	9.6696e-20
LOC_Os09g14610	LOC_Os09g14610	20.6393	20.6463	19.7462	8.06554	8.09691	9.17927	6.08547	1.07132	2.59167e-21	1.25551e-19
LOC_Os09g29520	LOC_Os09g29520	64.2327	67.9008	66.4961	27.0711	28.2041	30.0742	6.22108	1.02196	2.62631e-21	1.26615e-19
LOC_Os03g17700	LOC_Os03g17700	57.8303	59.1537	62.4758	25.1554	25.8596	26.0767	6.06058	1.02248	3.3013e-21	1.55875e-19
LOC_Os12g31540	LOC_Os12g31540	8.08361	9.06165	8.44084	0.567566	0.66591	0.221853	2.41524	3.92234	3.30352e-21	1.55875e-19
LOC_Os08g34300	LOC_Os08g34300	10.1345	11.4796	11.2274	3.45053	3.85411	3.64989	4.93816	1.38726	3.40583e-21	1.59946e-19
LOC_Os05g48660	LOC_Os05g48660	11.9935	11.971	12.184	3.13779	3.3597	3.2707	3.96572	1.6908	3.51125e-21	1.64124e-19
LOC_Os04g44740	LOC_Os04g44740	7.32197	8.08577	7.60073	1.85015	2.08288	2.17118	4.07806	1.71753	3.72981e-21	1.73527e-19
LOC_Os06g47470	LOC_Os06g47470	10.5248	9.0873	9.22411	1.19676	1.48711	1.77828	3.20426	2.49632	4.51535e-21	2.07176e-19
LOC_Os08g41100	LOC_Os08g41100	26.0197	23.6802	25.1855	8.11364	7.62894	7.6915	4.45818	1.47868	4.55961e-21	2.08207e-19
LOC_Os05g02140	LOC_Os05g02140	6.15584	7.92185	6.29721	0.788044	0.821859	0.752972	2.86584	2.9045	4.5691e-21	2.08207e-19
LOC_Os10g03570	LOC_Os10g03570	5.72575	6.032	5.74682	0.933535	0.817818	0.99254	2.93711	2.47266	5.071e-21	2.28987e-19
LOC_Os12g43380	LOC_Os12g43380	43.306	40.8204	40.3238	12.2623	14.1567	13.0447	4.53551	1.46044	6.77412e-21	2.95207e-19
LOC_Os12g43430	LOC_Os12g43430	51.0704	47.7706	47.3772	14.5472	16.4934	15.3522	4.50996	1.45954	7.04839e-21	3.0649e-19
LOC_Os04g37710	LOC_Os04g37710	64.1122	66.2862	62.6665	26.7036	26.0137	27.3424	5.51559	1.0726	7.07944e-21	3.07171e-19
LOC_Os02g35010	LOC_Os02g35010	16.2987	17.0482	16.3362	5.93318	5.74955	6.2721	4.84945	1.27108	8.86819e-21	3.78205e-19
LOC_Os02g50330	LOC_Os02g50330	7.09697	7.13143	7.77588	2.01724	1.83441	2.12834	4.01801	1.68254	9.28511e-21	3.93464e-19
LOC_Os01g57340	LOC_Os01g57340	15.2091	15.7374	16.017	6.59267	6.75938	6.41802	5.56739	1.05123	1.39402e-20	5.78445e-19
LOC_Os02g32620	LOC_Os02g32620	11.9029	10.8041	9.90737	1.96914	1.97257	2.45766	3.41269	2.15162	1.47033e-20	6.08847e-19
LOC_Os06g38950	LOC_Os06g38950	2.98811	3.18814	3.06189	0.242475	0.323124	0.379119	2.41274	3.08968	1.66072e-20	6.8343e-19
LOC_Os09g19750	LOC_Os09g19750	7.13592	8.24561	7.04679	1.33004	1.31889	1.00001	3.07702	2.41699	1.73858e-20	7.11071e-19
LOC_Os12g37519	LOC_Os12g37519	16.9009	17.6507	16.8672	4.30484	4.09226	3.37532	3.55743	1.92664	1.74298e-20	7.11414e-19
LOC_Os06g41100	LOC_Os06g41100	7.15301	8.06401	7.12466	1.33479	1.24553	1.02519	2.96807	2.42844	1.85184e-20	7.52768e-19
LOC_Os01g28450	LOC_Os01g28450	29.6054	31.923	29.6103	8.60458	8.80659	8.74623	3.96732	1.60278	1.96283e-20	7.93037e-19
LOC_Os01g73024	LOC_Os01g73024	16.2194	21.1309	18.569	2.15581	1.86067	1.7822	2.54562	3.06276	2.05765e-20	8.27999e-19
LOC_Os11g12300	LOC_Os11g12300	46.8597	39.489	42.8348	11.3805	13.5449	11.8172	4.76506	1.618	2.09725e-20	8.40542e-19
LOC_Os10g30610	LOC_Os10g30610	14.219	12.753	13.8519	4.38596	4.79123	4.85069	4.72277	1.34531	2.11529e-20	8.46072e-19
LOC_Os08g31250	LOC_Os08g31250	6.3862	6.23375	6.28624	0.124454	0.173059	0	1.70317	5.71314	2.35306e-20	9.26324e-19
LOC_Os01g68940	LOC_Os01g68940	64.9367	58.9252	58.2787	14.3342	14.1942	12.8284	3.45424	1.93983	2.42176e-20	9.51495e-19
LOC_Os07g34260	LOC_Os07g34260	9.05462	10.0658	11.4706	1.97575	1.69359	1.83375	3.2383	2.27562	2.86214e-20	1.10708e-18
LOC_Os05g10620	LOC_Os05g10620	7.6915	7.24269	7.47873	1.26347	0.9663	0.936523	2.68717	2.61919	2.95394e-20	1.14038e-18
LOC_Os11g03900	LOC_Os11g03900	23.2064	22.3144	23.1601	9.50277	9.365	9.72355	5.32688	1.06759	3.01134e-20	1.15583e-18
LOC_Os01g02130	LOC_Os01g02130	18.9244	18.5522	20.0923	3.84451	4.74291	4.10509	3.41114	1.98513	3.14436e-20	1.20227e-18
LOC_Os11g37950	LOC_Os11g37950	8.25777	9.24673	7.50103	0.428764	0.149054	0.446926	1.9395	4.38016	3.18012e-20	1.21273e-18
LOC_Os01g43720	LOC_Os01g43720	5.21715	5.11186	5.09537	0.421535	0.71728	0.439391	2.43274	3.08878	3.57424e-20	1.35367e-18
LOC_Os12g05620	LOC_Os12g05620	22.2677	20.2977	24.0933	0.180104	0	0	1.39354	7.83324	3.62293e-20	1.36951e-18
LOC_Os04g52540	LOC_Os04g52540	11.3956	11.0865	11.5669	4.1019	4.13177	4.28893	4.71252	1.24645	3.64859e-20	1.37489e-18
LOC_Os04g35520	LOC_Os04g35520	26.2109	28.6405	27.1729	9.82157	10.5826	10.181	4.89528	1.22608	3.65094e-20	1.37489e-18
LOC_Os04g44300	LOC_Os04g44300	9.55071	9.65784	9.6686	3.16685	3.0499	3.0167	4.16832	1.44714	3.99762e-20	1.49978e-18
LOC_Os09g29210	LOC_Os09g29210	9.47501	8.49629	8.64309	2.70461	2.51088	2.46067	3.9676	1.59544	4.68992e-20	1.73344e-18
LOC_Os09g25070	LOC_Os09g25070	7.4518	7.54655	7.34957	1.09023	0.600087	0.536637	2.51426	3.11435	4.70611e-20	1.73622e-18
LOC_Os11g44560	LOC_Os11g44560	5.97972	6.91209	6.17161	1.63996	1.26537	1.58435	3.64805	1.88553	4.86153e-20	1.79025e-18
LOC_Os01g48020	LOC_Os01g48020	7.67534	7.76298	7.51862	1.76312	1.81901	1.97614	3.41897	1.84855	5.5213e-20	2.00728e-18
LOC_Os08g05440	LOC_Os08g05440	6.62796	6.85948	6.48491	2.03942	2.19885	2.26958	4.26386	1.42079	5.91903e-20	2.13631e-18
LOC_Os03g01016	LOC_Os03g01016	38.1769	33.4082	36.5394	10.944	12.9915	12.643	5.35846	1.36814	6.10122e-20	2.19413e-18
LOC_Os03g46770	LOC_Os03g46770	992.203	1041.47	972.378	381.94	412.13	446.212	9.41562	1.08017	6.12986e-20	2.19651e-18
LOC_Os03g29760	LOC_Os03g29760	183.323	213.198	198.772	62.0681	65.3856	59.7475	7.96151	1.47169	6.48826e-20	2.31248e-18
LOC_Os11g29870	LOC_Os11g29870	14.5591	15.5378	16.1387	3.40812	3.93396	2.65574	3.59064	2.0109	6.51768e-20	2.31883e-18
LOC_Os04g37760	LOC_Os04g37760	18.8862	19.0748	19.5274	5.17914	5.08365	4.53657	3.56416	1.75909	6.94755e-20	2.45862e-18
LOC_Os11g10120	LOC_Os11g10120	7.84957	7.79606	7.99194	1.5502	1.14735	1.5898	2.9843	2.2623	7.10651e-20	2.50846e-18
LOC_Os06g21820	LOC_Os06g21820	10.5549	12.1154	11.3354	2.5022	1.94848	2.017	3.10321	2.19187	7.11352e-20	2.50846e-18
LOC_Os03g20670	LOC_Os03g20670	19.4598	17.5511	19.6366	5.70673	5.03598	5.91578	4.06053	1.56881	7.23495e-20	2.54678e-18
LOC_Os01g72970	LOC_Os01g72970	8.69937	8.87306	8.44242	2.39736	2.78506	2.57799	3.98926	1.54822	7.29577e-20	2.56367e-18
LOC_Os01g56180	LOC_Os01g56180	18.5641	18.6559	17.4068	4.36385	5.85556	5.33096	4.16798	1.61688	7.94771e-20	2.76335e-18
LOC_Os05g39560	LOC_Os05g39560	7.65933	5.67378	6.37876	0.685769	0.893994	0.740347	2.66488	2.88812	7.97479e-20	2.76335e-18
LOC_Os01g08110	LOC_Os01g08110	10.7037	10.2071	10.2463	2.82662	3.01646	2.74079	3.69264	1.66225	8.3896e-20	2.89702e-18
LOC_Os07g09670	LOC_Os07g09670	13.0947	12.6148	13.1814	4.42393	4.35456	4.88766	4.50614	1.31238	8.7958e-20	3.02161e-18
LOC_Os02g50480	LOC_Os02g50480	16.7077	17.2602	17.8689	7.3864	6.92632	7.59216	5.36875	1.04589	1.03838e-19	3.53067e-18
LOC_Os03g14000	LOC_Os03g14000	20.3632	21.0119	20.4014	8.47859	8.30775	7.83065	4.97665	1.12964	1.07071e-19	3.6344e-18
LOC_Os05g45954	LOC_Os05g45954	6.71305	6.46415	7.08248	0.786287	0.606107	0.783959	2.21564	3.01341	1.09321e-19	3.70449e-18
LOC_Os02g08100	LOC_Os02g08100	31.9132	35.4608	30.2463	10.687	11.484	12.4476	5.45035	1.29842	1.11981e-19	3.78176e-18
LOC_Os08g26360	LOC_Os08g26360	19.4773	16.605	22.9011	0.156006	0.1627	0	1.4293	7.07956	1.161e-19	3.90844e-18
LOC_Os02g02120	LOC_Os02g02120	18.5654	17.2381	18.2972	7.3946	6.59634	7.53008	5.13158	1.13301	1.2128e-19	4.06144e-18
LOC_Os05g09500	LOC_Os05g09500	16.0713	14.8007	17.3998	5.19022	4.79782	5.23793	4.26618	1.46826	1.32789e-19	4.4246e-18
LOC_Os08g25839	LOC_Os08g25839	8.88091	7.5301	9.2464	0	0	0	1.39353	9.69613	1.42709e-19	4.72359e-18
LOC_Os12g01490	LOC_Os12g01490	8.25076	7.7851	8.40726	1.86757	1.61454	1.76738	3.10278	2.01996	1.52401e-19	5.02774e-18
LOC_Os06g06350	LOC_Os06g06350	13.1044	12.3191	12.4634	4.10499	4.59484	4.26043	4.3627	1.35102	1.59087e-19	5.22241e-18
LOC_Os08g10630	LOC_Os08g10630	12.156	11.3988	11.1416	3.36856	2.94994	3.02879	3.6098	1.69281	1.64887e-19	5.39504e-18
LOC_Os07g12240	LOC_Os07g12240	20.0354	24.0048	21.1887	2.34732	2.14203	3.16038	2.39467	2.88914	1.733e-19	5.64256e-18
LOC_Os04g48410	LOC_Os04g48410	16.1654	16.5952	16.5478	5.30105	4.33552	5.38018	4.04124	1.51695	1.78676e-19	5.80813e-18
LOC_Os01g32670	LOC_Os01g32670	9.49233	9.89459	8.76964	0.493852	0.220733	0.220616	1.54445	4.66239	2.05657e-19	6.59919e-18
LOC_Os01g62430	LOC_Os01g62430	86.3471	90.0237	100.632	36.0158	38.4405	37.7367	5.90041	1.10783	2.21112e-19	7.07241e-18
LOC_Os06g05940	LOC_Os06g05940	9.68168	10.3153	8.80915	2.23007	2.32576	2.60917	3.4901	1.80896	2.21921e-19	7.08691e-18
LOC_Os02g18070	LOC_Os02g18070	11.8542	12.3417	11.7942	4.54651	4.3279	4.54826	4.53837	1.22518	2.31704e-19	7.32897e-18
LOC_Os06g46366	LOC_Os06g46366	21.9565	22.1717	19.3913	8.3226	7.2331	8.27114	4.94021	1.2161	2.4084e-19	7.60591e-18
LOC_Os06g03830	LOC_Os06g03830	7.43945	8.2655	6.9642	1.3433	1.37678	1.73817	3.05258	2.1472	3.0318e-19	9.42551e-18
LOC_Os04g37960	LOC_Os04g37960	7.84139	7.53554	7.49806	2.43718	2.33779	2.27383	3.82974	1.5001	3.23441e-19	1.00086e-17
LOC_Os06g48240	LOC_Os06g48240	3.51542	2.95074	2.75896	0.0258946	0.0810171	0.0269914	1.35689	5.81353	3.33224e-19	1.02954e-17
LOC_Os09g28354	LOC_Os09g28354	31.7491	30.2529	30.5013	10.8088	13.0863	12.438	5.11188	1.15232	3.4775e-19	1.07276e-17
LOC_Os06g09940	LOC_Os06g09940	50.1579	53.9102	43.0492	10.3101	9.00886	11.1825	3.17535	2.06901	3.82325e-19	1.17217e-17
LOC_Os05g05680	LOC_Os05g05680	21.2123	23.1069	20.9803	6.22501	7.48582	7.54808	4.28335	1.42256	3.98716e-19	1.22055e-17
LOC_Os08g43620	LOC_Os08g43620	16.0409	15.2207	16.1085	3.65065	4.11015	4.2377	3.35008	1.7849	4.24644e-19	1.29594e-17
LOC_Os02g50350	LOC_Os02g50350	17.2191	18.6576	18.5427	5.46011	6.37001	4.7991	4.45336	1.51299	4.27348e-19	1.3022e-17
LOC_Os01g64730	LOC_Os01g64730	24.3947	25.4407	23.574	9.76549	10.3174	10.7324	5.14245	1.0553	4.40084e-19	1.33693e-17
LOC_Os05g39540	LOC_Os05g39540	2.43654	2.93231	2.15887	0.0414458	0.0216121	0.0648021	1.38479	5.59289	4.45011e-19	1.34984e-17
LOC_Os09g32240	LOC_Os09g32240	28.0822	28.1957	25.8401	10.1095	9.42506	8.38227	4.36211	1.35732	4.4822e-19	1.35546e-17
LOC_Os07g33780	LOC_Os07g33780	15.7762	16.8046	15.2483	5.84447	5.50917	5.78743	4.37253	1.28209	4.68226e-19	1.40748e-17
LOC_Os01g47410	LOC_Os01g47410	15.6201	17.106	15.9563	6.07893	5.57995	5.71939	4.37818	1.28761	4.78188e-19	1.43306e-17
LOC_Os03g52720	LOC_Os03g52720	16.0042	13.3513	13.7994	2.54122	2.53503	2.30336	2.69813	2.3475	4.86835e-19	1.45609e-17
LOC_Os07g42310	LOC_Os07g42310	21.6199	23.6793	20.9855	8.87426	8.70661	8.99893	4.92838	1.12036	4.87333e-19	1.45609e-17
LOC_Os11g44680	LOC_Os11g44680	21.8071	19.63	21.0218	8.59661	8.11356	8.79856	5.02392	1.09525	5.02792e-19	1.49779e-17
LOC_Os01g48339	LOC_Os01g48339	4.13111	5.33465	4.30977	0.116186	0.121172	0.0807383	1.36631	5.17004	5.51064e-19	1.62943e-17
LOC_Os04g49450	LOC_Os04g49450	3.2587	3.57852	3.13251	0.317527	0.220768	0.286847	1.85261	3.3806	5.56952e-19	1.64441e-17
LOC_Os01g57082	LOC_Os01g57082	15.0888	15.7476	14.6191	6.18151	5.14558	6.32513	4.99787	1.16657	5.70726e-19	1.68259e-17
LOC_Os05g46830	LOC_Os05g46830	27.9673	26.9568	26.966	9.75164	8.90362	10.7401	4.43822	1.28105	6.27963e-19	1.84046e-17
LOC_Os02g56810	LOC_Os02g56810	25.4437	26.379	25.2048	4.87286	5.39469	6.79841	3.15643	1.97768	6.33745e-19	1.85468e-17
LOC_Os09g32570	LOC_Os09g32570	5.79246	6.0695	6.3038	0.580273	0.747567	0.711592	2.06985	2.95311	6.43454e-19	1.88033e-17
LOC_Os08g01150	LOC_Os08g01150	20.4093	19.3237	21.3944	8.89884	8.17201	7.50641	5.16763	1.11708	6.99778e-19	2.03302e-17
LOC_Os02g35490	LOC_Os02g35490	3.69379	3.76883	3.54819	0.727349	0.863188	0.679728	2.91168	2.07886	7.30012e-19	2.10902e-17
LOC_Os05g40700	LOC_Os05g40700	24.8367	24.228	25.4102	9.80836	8.47766	8.19307	4.42958	1.29349	7.30163e-19	2.10902e-17
LOC_Os02g16620	LOC_Os02g16620	51.2883	44.2267	47.8971	19.093	20.1676	21.0317	5.38974	1.05411	7.57666e-19	2.18214e-17
LOC_Os09g21210	LOC_Os09g21210	6.03087	6.41415	5.38799	1.46815	1.4631	1.42832	3.27471	1.83219	7.95838e-19	2.27893e-17
LOC_Os03g20550	LOC_Os03g20550	11.3084	10.6608	12.4723	2.73141	2.51566	2.2555	3.07312	1.99973	8.61678e-19	2.45689e-17
LOC_Os06g04790	LOC_Os06g04790	10.8179	9.78364	10.7534	2.22322	2.48423	2.58224	3.11525	1.90851	8.71265e-19	2.48068e-17
LOC_Os06g07000	LOC_Os06g07000	11.3457	11.3738	10.2894	3.97886	3.94551	3.87544	4.29974	1.28584	8.86768e-19	2.52122e-17
LOC_Os11g01480	LOC_Os11g01480	15.6402	13.3672	15.4592	3.83464	3.37769	4.56422	3.94989	1.72082	9.09541e-19	2.58229e-17
LOC_Os01g53390	LOC_Os01g53390	12.6201	12.4112	12.4601	3.34167	4.31484	3.90974	3.94635	1.50108	9.88334e-19	2.78225e-17
LOC_Os01g65700	LOC_Os01g65700	7.72685	7.86916	7.11832	0.723356	0.942995	0.706872	1.97602	3.05308	9.99292e-19	2.80519e-17
LOC_Os08g34790	LOC_Os08g34790	5.64668	5.28784	5.51487	1.17299	0.89128	1.37988	3.07621	2.05705	1.04211e-18	2.90903e-17
LOC_Os02g18080	LOC_Os02g18080	2.41324	2.46609	2.38239	0.408941	0.392819	0.448699	2.49084	2.33717	1.08633e-18	3.01978e-17
LOC_Os03g49380	LOC_Os03g49380	15.309	16.8295	16.7345	5.90994	4.54016	5.06541	5.18234	1.45656	1.10059e-18	3.05517e-17
LOC_Os07g32790	LOC_Os07g32790	3.77069	3.38829	3.05073	0.404953	0.345543	0.441293	2.13384	2.89315	1.20415e-18	3.31956e-17
LOC_Os06g33120	LOC_Os06g33120	59.8018	53.2999	58.635	18.8315	22.9352	20.1669	4.69893	1.27591	1.22714e-18	3.37829e-17
LOC_Os03g15860	LOC_Os03g15860	15.7812	14.6337	13.7339	4.48161	4.25978	4.93755	3.86479	1.49268	1.23422e-18	3.39309e-17
LOC_Os03g59770	LOC_Os03g59770	5.28539	5.52293	5.16201	0	0.10454	0.104485	1.19959	5.94912	1.2731e-18	3.49035e-17
LOC_Os01g71690	LOC_Os01g71690	13.176	11.7836	12.4176	4.22109	4.41877	5.01191	4.52746	1.2573	1.38501e-18	3.76614e-17
LOC_Os02g06490	LOC_Os02g06490	4.77047	5.13987	4.91637	0.724342	0.352531	0.30201	2.24377	3.20961	1.47384e-18	3.98596e-17
LOC_Os09g38070	LOC_Os09g38070	21.2081	19.4358	19.6774	7.92985	6.73971	7.08913	4.38283	1.27269	1.55771e-18	4.19573e-17
LOC_Os10g04570	LOC_Os10g04570	21.9209	21.6462	21.591	6.29428	7.58905	8.32114	4.3478	1.35788	1.97083e-18	5.18258e-17
LOC_Os06g46140	LOC_Os06g46140	17.3997	20.5068	17.9167	5.37212	5.15082	4.00407	4.11304	1.74157	2.0226e-18	5.31172e-17
LOC_Os11g38780	LOC_Os11g38780	7.92513	8.66881	8.55968	0.153839	0.16044	0.400888	1.26053	4.88854	2.06006e-18	5.403e-17
LOC_Os10g42030	LOC_Os10g42030	21.8796	26.2769	22.0164	3.18244	4.66735	4.66488	3.5505	2.29113	2.07106e-18	5.4247e-17
LOC_Os01g53800	LOC_Os01g53800	11.7011	11.4439	11.5903	4.23509	4.238	4.57534	4.3228	1.21577	2.09569e-18	5.47484e-17
LOC_Os06g35060	LOC_Os06g35060	7.91376	7.38611	9.48805	0.495286	0.704371	1.03253	2.08669	3.2751	2.12289e-18	5.53143e-17
LOC_Os10g01110	LOC_Os10g01110	13.1396	11.5641	12.2342	3.51806	4.33403	3.85044	3.98355	1.46266	2.15122e-18	5.59795e-17
LOC_Os12g11660	LOC_Os12g11660	29.63	33.2117	32.1939	8.37223	9.87868	10.7016	3.85687	1.51893	2.35191e-18	6.08842e-17
LOC_Os07g48730	LOC_Os07g48730	4.24242	4.34874	4.01491	0.515497	0.25466	0.311087	1.83919	3.32478	2.38572e-18	6.15997e-17
LOC_Os12g44250	LOC_Os12g44250	9.55092	8.57277	9.32799	1.46394	1.61656	1.52595	2.40539	2.37583	2.43913e-18	6.28973e-17
LOC_Os02g07010	LOC_Os02g07010	10.1315	9.74604	9.57236	2.60443	2.14768	2.55692	3.11377	1.81076	2.64641e-18	6.75444e-17
LOC_Os11g44630	LOC_Os11g44630	5.12827	5.10164	4.82306	0.195869	0.204274	0	1.48173	4.97462	2.65279e-18	6.76207e-17
LOC_Os06g37010	LOC_Os06g37010	17.0321	18.9588	18.4453	6.94786	6.78636	6.13422	4.36183	1.25583	2.72627e-18	6.94052e-17
LOC_Os02g36000	LOC_Os02g36000	22.2795	25.931	18.4338	3.05002	3.68315	3.51387	2.75672	2.49952	3.03576e-18	7.67943e-17
LOC_Os02g04510	LOC_Os02g04510	9.94608	9.24291	10.7113	3.44334	3.01805	2.63463	3.9283	1.51841	3.61593e-18	8.98759e-17
LOC_Os12g09220	LOC_Os12g09220	20.0043	19.6368	19.7265	8.2859	8.18914	8.61308	4.73598	1.04574	3.96309e-18	9.77742e-17
LOC_Os09g14490	LOC_Os09g14490	6.8159	6.23724	6.0161	2.46754	2.36295	2.20872	4.35234	1.2395	4.09174e-18	1.00452e-16
LOC_Os05g47750	LOC_Os05g47750	7.61072	8.30593	7.89049	1.38455	1.47754	1.81239	2.65339	2.15017	4.12096e-18	1.01045e-16
LOC_Os08g35630	LOC_Os08g35630	8.95073	9.14225	10.2235	1.83564	1.65335	1.73945	2.5179	2.23697	4.65995e-18	1.13368e-16
LOC_Os07g48450	LOC_Os07g48450	3.12235	2.65492	2.72106	0.217961	0.309974	0.227194	1.73189	3.2853	4.66333e-18	1.13368e-16
LOC_Os03g53170	LOC_Os03g53170	7.85875	7.84497	7.27861	2.59336	2.67425	2.71839	3.92956	1.32729	5.10291e-18	1.23453e-16
LOC_Os02g35210	LOC_Os02g35210	5.53284	5.30614	5.47746	1.43323	1.55972	1.5589	3.25925	1.64489	5.34776e-18	1.29064e-16
LOC_Os01g39330	LOC_Os01g39330	12.9747	12.2046	10.7824	3.80917	4.19456	3.97053	4.01069	1.38875	5.93673e-18	1.42246e-16
LOC_Os05g45090	LOC_Os05g45090	3.21012	3.2864	3.16343	0.286304	0.348354	0.248693	1.65445	3.24071	5.98658e-18	1.43269e-16
LOC_Os07g12880	LOC_Os07g12880	3.25065	4.16221	3.44306	0.0755423	0.0787839	0.0393711	1.06358	5.50243	6.3201e-18	1.51069e-16
LOC_Os07g48229	LOC_Os07g48229	6.07851	6.68465	6.76647	1.74347	1.89326	1.83605	3.31319	1.63802	6.54794e-18	1.56141e-16
LOC_Os01g20206	LOC_Os01g20206	22.31	23.1168	21.985	6.99852	7.24135	6.26103	3.51257	1.51859	6.7695e-18	1.6104e-16
LOC_Os02g45950	LOC_Os02g45950	13.3187	12.9084	13.0777	3.75121	3.54252	4.61823	3.63198	1.52567	7.46732e-18	1.7617e-16
LOC_Os02g42190	LOC_Os02g42190	10.1897	10.5046	10.7656	3.87718	4.04355	3.82097	4.13831	1.22483	8.43782e-18	1.97433e-16
LOC_Os05g44340	LOC_Os05g44340	4.78798	4.84433	4.96547	1.52029	1.34487	1.37245	3.31168	1.58538	9.79282e-18	2.26702e-16
LOC_Os01g02880	LOC_Os01g02880	17.1531	16.8507	15.074	5.87461	5.97579	5.55032	4.04191	1.29741	9.81909e-18	2.26712e-16
LOC_Os11g05614	LOC_Os11g05614	3.38075	3.27009	4.12204	0.355297	0.333489	0.592556	2.266	2.87366	1.01736e-17	2.33935e-16
LOC_Os06g38970	LOC_Os06g38970	8.88331	8.96815	8.08338	3.46538	3.30622	3.25096	4.33121	1.17307	1.08806e-17	2.48189e-16
LOC_Os05g38264	LOC_Os05g38264	22.4629	21.6053	20.3247	8.00909	6.57557	6.43888	3.84371	1.41469	1.19192e-17	2.70336e-16
LOC_Os07g42160	LOC_Os07g42160	6.71305	7.27868	6.43822	1.49681	1.71714	1.63822	2.85329	1.87513	1.3914e-17	3.12385e-16
LOC_Os12g08930	LOC_Os12g08930	14.7882	13.066	17.1985	2.08686	2.00899	2.34258	2.19197	2.60749	1.44441e-17	3.23922e-16
LOC_Os05g23440	LOC_Os05g23440	6.93724	6.71218	6.57701	1.42381	1.31021	1.65872	2.65313	2.00391	1.49342e-17	3.33787e-16
LOC_Os01g05440	LOC_Os01g05440	11.6012	12.7479	12.1367	3.62044	3.55149	3.28806	3.22774	1.60317	1.90225e-17	4.16305e-16
LOC_Os02g48210	LOC_Os02g48210	3.39778	3.26945	3.16677	0.688771	0.6348	0.534286	2.38034	2.20119	2.17218e-17	4.69713e-16
LOC_Os09g25200	LOC_Os09g25200	2.73855	2.47175	2.70278	0.118909	0.074407	0.223103	1.32367	4.02508	2.25552e-17	4.86154e-16
LOC_Os03g38800	LOC_Os03g38800	1.80814	2.09097	1.87136	0.0445282	0	0.0232072	0.913275	6.02502	2.31943e-17	4.99391e-16
LOC_Os02g04630	LOC_Os02g04630	5.03016	4.07569	5.58705	0.284793	0.297013	0.381672	1.45979	3.71759	2.44242e-17	5.23611e-16
LOC_Os11g44860	LOC_Os11g44860	3.85323	3.31721	3.24061	0.397359	0.506501	0.253117	1.89794	2.96283	2.50098e-17	5.3559e-16
LOC_Os03g21060	LOC_Os03g21060	10.9969	11.1201	10.8539	4.03214	3.67952	3.82768	3.73477	1.31617	2.58918e-17	5.52151e-16
LOC_Os03g44540	LOC_Os03g44540	5.66989	5.52775	4.79441	1.21496	1.09815	1.35085	2.79073	1.92562	2.58937e-17	5.52151e-16
LOC_Os08g24300	LOC_Os08g24300	25.3323	25.8211	24.0812	1.11461	0.290608	0.58091	0.993252	4.95812	2.69813e-17	5.74115e-16
LOC_Os03g24060	LOC_Os03g24060	19.7982	18.5582	20.9436	7.52652	6.43334	6.10642	3.87531	1.36491	2.94999e-17	6.26043e-16
LOC_Os01g66480	LOC_Os01g66480	42.5616	53.0272	47.0987	10.8503	11.7874	7.85413	3.02909	2.02492	3.05952e-17	6.44826e-16
LOC_Os05g45900	LOC_Os05g45900	11.387	12.6039	12.0922	4.86485	4.78202	4.7212	4.28336	1.13062	3.54736e-17	7.39057e-16
LOC_Os08g07080	LOC_Os08g07080	4.17762	3.71951	4.268	0.544183	0.756712	0.661773	2.15241	2.43431	3.73518e-17	7.76568e-16
LOC_Os07g48160	LOC_Os07g48160	13.4183	11.295	11.558	3.7925	3.31384	4.30038	3.73492	1.47173	4.21753e-17	8.69603e-16
LOC_Os09g32360	LOC_Os09g32360	1.78251	1.78884	1.89012	0.0210079	0.0657279	0.0656932	0.94449	4.90474	4.33245e-17	8.91025e-16
LOC_Os08g43120	LOC_Os08g43120	3.95222	3.88599	4.41848	1.28954	1.33394	1.13653	3.45232	1.50756	4.43677e-17	9.09173e-16
LOC_Os01g60930	LOC_Os01g60930	2.86993	2.71251	3.2204	0.201504	0.288956	0.236294	1.43803	3.38914	4.48252e-17	9.17605e-16
LOC_Os04g37790	LOC_Os04g37790	8.88009	9.43648	9.56285	2.90242	3.70164	3.02536	3.9429	1.33761	4.91524e-17	9.96985e-16
LOC_Os12g36920	LOC_Os12g36920	5.36295	4.99916	4.89671	1.3376	0.987232	1.17976	2.70328	1.92041	4.96437e-17	1.00593e-15
LOC_Os01g67180	LOC_Os01g67180	22.4697	21.678	21.655	8.76307	9.65037	9.13426	4.45593	1.05957	5.03989e-17	1.01813e-15
LOC_Os10g40934	LOC_Os10g40934	4.1045	4.71667	4.52667	1.66455	1.36894	1.44753	3.74824	1.37499	5.71246e-17	1.14243e-15
LOC_Os04g46020	LOC_Os04g46020	11.5935	11.6174	11.3866	4.39646	4.37925	5.05031	4.27905	1.1266	5.73739e-17	1.14513e-15
LOC_Os12g41710	LOC_Os12g41710	8.23084	8.42643	8.92587	3.25754	3.30162	3.33176	4.06074	1.17434	5.79997e-17	1.15646e-15
LOC_Os05g10940	LOC_Os05g10940	11.3675	12.8891	13.4309	4.87201	3.98375	4.31544	3.99567	1.31803	5.9256e-17	1.17631e-15
LOC_Os03g01960	LOC_Os03g01960	33.0171	32.5634	29.0218	12.0021	12.3839	13.8414	4.48815	1.11005	6.00841e-17	1.18852e-15
LOC_Os10g39680	LOC_Os10g39680	10.2199	12.5762	9.93238	2.68644	2.54309	2.11095	2.78748	1.95325	8.30245e-17	1.60726e-15
LOC_Os06g48300	LOC_Os06g48300	15.3955	15.3676	15.1924	6.07016	4.92	4.9174	3.75064	1.3307	8.33095e-17	1.61122e-15
LOC_Os04g58610	LOC_Os04g58610	5.44868	4.38763	5.0486	1.01428	0.913557	1.1053	2.47329	2.09628	8.3597e-17	1.61521e-15
LOC_Os02g57060	LOC_Os02g57060	3.49646	3.26355	2.87566	0.278333	0.290276	0.421997	1.58458	3.07437	8.70248e-17	1.67173e-15
LOC_Os07g08150	LOC_Os07g08150	17.8239	18.8941	17.8169	6.87236	5.80587	6.84331	3.79193	1.28334	8.83664e-17	1.69424e-15
LOC_Os03g60580	LOC_Os03g60580	18.2571	25.9643	22.2308	4.20561	4.08006	3.56817	2.50792	2.28342	9.51409e-17	1.81368e-15
LOC_Os07g04220	LOC_Os07g04220	6.49048	5.75572	5.7967	1.86384	2.0097	1.97571	3.43933	1.42814	9.81355e-17	1.86364e-15
LOC_Os01g72380	LOC_Os01g72380	12.7981	12.7099	11.21	5.35479	5.07974	5.37664	4.64503	1.01734	9.92641e-17	1.88129e-15
LOC_Os10g41749	LOC_Os10g41749	6.56261	5.86577	6.26878	2.40155	2.6639	2.70672	4.4897	1.07072	9.93477e-17	1.88129e-15
LOC_Os03g09140	LOC_Os03g09140	18.7762	19.5373	20.945	7.50246	5.64446	7.31447	3.93751	1.33591	1.07033e-16	2.00213e-15
LOC_Os06g44034	LOC_Os06g44034	11.3789	11.3433	10.594	4.14542	3.33969	4.34388	3.88463	1.29525	1.1727e-16	2.18136e-15
LOC_Os12g39180	LOC_Os12g39180	5.98804	6.26928	5.66469	1.68361	1.27069	1.63947	2.86116	1.76262	1.20799e-16	2.24073e-15
LOC_Os01g59660	LOC_Os01g59660	4.60384	4.33579	4.70552	1.1836	1.27124	0.994356	2.79203	1.78543	1.2185e-16	2.25813e-15
LOC_Os05g36140	LOC_Os05g36140	13.1674	14.0887	12.8601	2.1726	2.75136	2.34551	2.12547	2.26362	1.24403e-16	2.30117e-15
LOC_Os02g10380	LOC_Os02g10380	11.8495	13.5692	13.456	4.47364	4.04352	4.24863	3.48264	1.40788	1.31514e-16	2.42149e-15
LOC_Os03g07930	LOC_Os03g07930	2.26124	2.68642	3.16545	0.0932749	0.0972773	0.0648173	0.956745	4.72808	1.43389e-16	2.62802e-15
LOC_Os04g45510	LOC_Os04g45510	5.68459	6.02712	6.79377	0.185121	0.450483	0.450245	1.18893	3.87543	1.47754e-16	2.69585e-15
LOC_Os12g41680	LOC_Os12g41680	6.94091	7.53258	6.81313	2.02441	1.44773	1.44697	2.69417	1.90909	1.49185e-16	2.71925e-15
LOC_Os08g34780	LOC_Os08g34780	4.32668	4.23936	4.68311	1.04876	0.844309	1.20826	2.66795	1.89648	1.57087e-16	2.84768e-15
LOC_Os05g04700	LOC_Os05g04700	94.127	90.081	84.4101	37.3183	33.9512	34.7609	4.08559	1.1425	1.58141e-16	2.86419e-15
LOC_Os06g29844	LOC_Os06g29844	5.80743	6.9202	6.12113	1.49425	1.78099	1.48337	2.82991	1.78669	1.58736e-16	2.86976e-15
LOC_Os04g27810	LOC_Os04g27810	17.3202	17.4127	21.6842	4.02778	3.00044	3.19877	2.31198	2.26169	1.67027e-16	3.00875e-15
LOC_Os06g29730	LOC_Os06g29730	15.8941	16.6237	14.8482	3.58354	1.86865	2.8015	2.28319	2.31283	1.79121e-16	3.20803e-15
LOC_Os04g55850	LOC_Os04g55850	14.1656	13.558	13.0618	4.19339	4.26579	5.12341	3.50399	1.38953	1.79215e-16	3.20803e-15
LOC_Os01g10020	LOC_Os01g10020	15.183	16.2826	15.2805	6.41799	6.84268	6.36654	4.32506	1.05444	1.84215e-16	3.28281e-15
LOC_Os08g31090	LOC_Os08g31090	4.84359	4.95988	4.85502	0.56083	0.584895	0.876879	1.76726	2.6554	1.94461e-16	3.4472e-15
LOC_Os06g40240	LOC_Os06g40240	1.38642	1.51184	1.23181	0.198573	0.231945	0.281498	2.12015	2.33527	1.96536e-16	3.47446e-15
LOC_Os03g58170	LOC_Os03g58170	7.98778	8.64333	8.41803	2.55259	2.47197	2.76931	3.17697	1.48635	2.01377e-16	3.54747e-15
LOC_Os10g41650	LOC_Os10g41650	10.1025	11.1089	10.6839	3.68148	2.95958	3.91737	3.57372	1.39628	2.03267e-16	3.57761e-15
LOC_Os07g12730	LOC_Os07g12730	16.8651	15.9141	18.5878	5.09126	6.07983	6.15764	3.66494	1.37329	2.03793e-16	3.5837e-15
LOC_Os08g43480	LOC_Os08g43480	44.5761	40.1059	41.7317	15.9699	19.2528	18.8761	5.47086	1.02875	2.07403e-16	3.63757e-15
LOC_Os08g01950	LOC_Os08g01950	1.95767	1.87148	1.79782	0.072316	0.075419	0.0502528	0.808119	4.56551	2.24473e-16	3.91973e-15
LOC_Os01g03690	LOC_Os01g03690	6.62756	6.72897	6.74322	2.45844	2.77409	2.52056	3.89905	1.17761	2.42083e-16	4.20883e-15
LOC_Os11g03370	LOC_Os11g03370	2.50599	2.62164	3.12908	0.183189	0.272928	0.218227	1.29469	3.40301	2.69157e-16	4.64314e-15
LOC_Os03g18360	LOC_Os03g18360	7.95206	7.38581	7.58413	2.89519	3.0676	2.96967	3.89645	1.16286	2.71946e-16	4.68314e-15
LOC_Os01g72170	LOC_Os01g72170	14.8544	11.3214	11.3627	2.61377	2.90468	3.21579	2.9443	1.90676	2.79823e-16	4.79398e-15
LOC_Os04g08550	LOC_Os04g08550	15.5519	16.5671	16.0631	6.79968	5.42287	6.06143	3.95759	1.19865	2.88862e-16	4.93613e-15
LOC_Os07g40030	LOC_Os07g40030	10.9134	11.9939	11.1446	3.99544	4.02418	4.25026	3.60453	1.27472	2.93969e-16	5.01911e-15
LOC_Os02g53100	LOC_Os02g53100	3.52111	3.7904	4.33478	0.585859	0.610998	0.737899	1.99363	2.39018	3.055e-16	5.21151e-15
LOC_Os04g36720	LOC_Os04g36720	4.27923	4.66188	4.95823	1.2998	1.43925	1.15414	2.9898	1.63805	3.26012e-16	5.52836e-15
LOC_Os04g27800	LOC_Os04g27800	17.39	19.7264	17.9831	2.25044	2.05363	3.07882	1.66944	2.69446	3.52331e-16	5.94938e-15
LOC_Os11g38210	LOC_Os11g38210	9.50438	9.62804	12.0763	1.06577	1.42907	1.50767	1.72802	2.76328	3.60603e-16	6.08391e-15
LOC_Os08g25380	LOC_Os08g25380	2.61119	2.62802	2.70799	0.743978	0.579032	0.729194	2.69023	1.75313	3.75512e-16	6.31411e-15
LOC_Os12g03370	LOC_Os12g03370	5.02449	6.04158	5.18877	0.951347	0.885865	1.02706	2.00875	2.30084	3.77894e-16	6.34881e-15
LOC_Os10g20350	LOC_Os10g20350	3.90819	3.21347	3.53134	0.460603	0.709113	0.594426	2.01748	2.39683	3.83097e-16	6.43081e-15
LOC_Os01g72260	LOC_Os01g72260	7.99102	7.70898	8.40705	1.96321	2.80577	1.97058	3.18638	1.64332	3.86698e-16	6.48036e-15
LOC_Os06g07790	LOC_Os06g07790	2.53827	2.87851	2.40446	0.53532	0.476189	0.377467	2.06399	2.28665	4.38436e-16	7.29229e-15
LOC_Os03g24870	LOC_Os03g24870	5.45518	7.00344	6.43997	1.63852	1.82275	1.68515	2.97657	1.67793	4.48311e-16	7.44412e-15
LOC_Os02g06200	LOC_Os02g06200	4.40613	4.31774	3.83606	1.03857	0.888174	0.952659	2.41199	1.92261	4.52082e-16	7.49427e-15
LOC_Os07g01230	LOC_Os07g01230	3.70948	3.60336	3.86622	0.799328	0.714537	0.618938	2.06367	2.1869	4.65854e-16	7.71616e-15
ChrSy.fgenesh.gene.85	ChrSy.fgenesh.gene.85	5.79165	7.16168	6.77061	0.361974	0.226504	0	1.01112	4.7878	5.1828e-16	8.52089e-15
LOC_Os08g08680	LOC_Os08g08680	2.95282	3.05047	3.96535	0.431383	0.423429	0.290954	1.65029	2.91383	5.22664e-16	8.58092e-15
LOC_Os10g34440	LOC_Os10g34440	9.61375	9.70336	9.60519	2.59817	2.37689	2.2331	2.50724	1.80358	5.2862e-16	8.66945e-15
LOC_Os10g31780	LOC_Os10g31780	18.0381	18.7758	17.9507	5.80595	5.34963	6.52193	3.20566	1.43325	5.54415e-16	9.05623e-15
LOC_Os07g04560	LOC_Os07g04560	7.80587	9.08545	9.1484	0.944499	1.52231	0.581754	2.26138	2.89211	5.64847e-16	9.18808e-15
LOC_Os11g46900	LOC_Os11g46900	5.64643	6.53941	6.57799	2.02623	1.74283	1.80723	3.06292	1.55086	5.68115e-16	9.23373e-15
LOC_Os02g01290	LOC_Os02g01290	19.1151	18.5457	21.7804	7.25911	7.22252	7.69705	3.81543	1.22657	5.73515e-16	9.3139e-15
LOC_Os03g62000	LOC_Os03g62000	5.04345	5.26749	5.57527	0.685845	0.715274	0.381278	1.47277	2.94417	6.72929e-16	1.0814e-14
LOC_Os05g41310	LOC_Os05g41310	8.73762	8.25601	9.40091	3.76539	3.22408	3.72635	4.1901	1.10368	6.76994e-16	1.08706e-14
LOC_Os01g13390	LOC_Os01g13390	15.6348	16.0493	16.094	5.77365	6.02139	4.82311	3.49845	1.32518	6.97121e-16	1.11668e-14
LOC_Os12g06180	LOC_Os12g06180	7.77703	7.78117	7.23666	1.01039	1.63331	1.00053	1.90428	2.44424	7.01965e-16	1.12354e-14
LOC_Os02g44890	LOC_Os02g44890	3.69028	3.85716	3.73134	0.35817	0.410893	0.485344	1.33311	2.96012	7.5531e-16	1.20217e-14
LOC_Os03g09290	LOC_Os03g09290	20.1912	18.9952	18.5001	6.69736	5.91016	6.74238	3.2737	1.37729	7.74251e-16	1.22938e-14
LOC_Os08g30780	LOC_Os08g30780	0.95933	0.972356	1.02533	0.0298656	0.0155736	0.0155653	0.563836	5.26555	7.75652e-16	1.23062e-14
LOC_Os08g43510	LOC_Os08g43510	8.55108	8.43657	7.79913	2.79943	3.13365	3.32653	3.71328	1.22383	7.99457e-16	1.26537e-14
LOC_Os11g24590	LOC_Os11g24590	3.02309	3.54298	3.39913	0.712578	0.52458	0.58984	2.0115	2.24183	8.03464e-16	1.2697e-14
LOC_Os09g30300	LOC_Os09g30300	36.5898	44.303	30.164	5.19333	6.0932	7.10497	2.4978	2.39235	8.07182e-16	1.27457e-14
LOC_Os10g41550	LOC_Os10g41550	4.66446	4.45406	4.75259	1.33125	1.10636	1.1925	2.5946	1.73385	8.276e-16	1.30166e-14
LOC_Os11g34610	LOC_Os11g34610	7.00027	5.85166	6.26278	0.969873	1.24137	0.735241	1.84221	2.4949	8.68871e-16	1.36335e-14
LOC_Os05g06710	LOC_Os05g06710	15.4025	17.1474	15.9831	7.34014	6.45037	7.22461	4.38141	1.00924	8.97644e-16	1.40188e-14
LOC_Os02g37180	LOC_Os02g37180	22.0481	16.7173	22.0274	3.5044	2.52353	1.82642	2.54262	2.74679	9.72131e-16	1.51112e-14
LOC_Os01g73170	LOC_Os01g73170	8.23126	8.73022	8.2535	2.86719	2.32922	2.26507	2.95775	1.55529	9.76012e-16	1.51479e-14
LOC_Os01g70390	LOC_Os01g70390	4.22607	4.12056	4.08105	0.920585	0.592394	1.12291	2.45828	2.03638	9.91436e-16	1.53515e-14
LOC_Os09g38090	LOC_Os09g38090	7.05033	6.88784	7.37882	2.91541	2.96562	2.72453	3.90896	1.11163	1.04646e-15	1.61159e-14
LOC_Os07g35290	LOC_Os07g35290	5.36597	4.85049	5.83029	1.47562	1.75055	1.48045	3.01341	1.57394	1.05299e-15	1.61915e-14
LOC_Os03g13750	LOC_Os03g13750	29.7703	27.5879	27.636	10.4563	12.8324	11.2541	4.14573	1.10292	1.1593e-15	1.76226e-14
LOC_Os01g06640	LOC_Os01g06640	4.15736	5.35253	4.75724	0.947029	0.987666	1.09386	2.27345	2.03529	1.17403e-15	1.78194e-14
LOC_Os04g33880	LOC_Os04g33880	15.3688	17.5718	17.4133	6.37516	6.61157	6.6452	3.82255	1.16174	1.27924e-15	1.92843e-14
LOC_Os03g42810	LOC_Os03g42810	10.6127	11.0878	9.11338	3.10569	3.44569	2.99617	3.13032	1.49084	1.29337e-15	1.94825e-14
LOC_Os06g04680	LOC_Os06g04680	4.13739	4.30233	4.14715	1.03297	1.03046	0.9831	2.32169	1.84616	1.34778e-15	2.02562e-14
LOC_Os11g12040	LOC_Os11g12040	2.11251	2.1123	2.18624	0.711512	0.600304	0.641652	2.91076	1.515	1.39847e-15	2.09707e-14
LOC_Os06g49130	LOC_Os06g49130	2.84079	2.77502	2.46306	0.916722	0.947745	0.872462	3.28501	1.36261	1.40619e-15	2.10549e-14
LOC_Os01g03510	LOC_Os01g03510	9.59257	9.98213	9.32307	3.75471	4.21704	3.6127	3.92053	1.12112	1.41979e-15	2.12426e-14
LOC_Os01g68730	LOC_Os01g68730	2.30987	2.05069	2.11495	0.0893258	0.0621058	0.124146	0.723939	4.30179	1.4798e-15	2.20742e-14
LOC_Os12g03050	LOC_Os12g03050	2.69838	2.54965	2.73181	0.108592	0.198191	0.339576	1.19412	3.41818	1.5993e-15	2.37504e-14
LOC_Os10g06720	LOC_Os10g06720	15.2685	14.5713	14.8088	5.93456	6.21955	6.48918	3.97207	1.06348	1.60244e-15	2.37792e-14
LOC_Os06g47480	LOC_Os06g47480	8.12704	6.58049	8.25913	0.634231	0.377969	0.188885	0.950436	4.01226	1.63466e-15	2.41855e-14
LOC_Os08g04630	LOC_Os08g04630	12.1833	11.1971	13.1724	5.61383	4.66274	5.30851	4.484	1.03302	1.74385e-15	2.57438e-14
LOC_Os04g09900	LOC_Os04g09900	5.91378	7.15324	6.92441	2.35057	2.60821	2.63533	3.85949	1.1997	1.75836e-15	2.59388e-14
LOC_Os01g61190	LOC_Os01g61190	4.55444	4.39138	3.94771	1.39336	1.3062	1.25655	2.95014	1.50432	1.75995e-15	2.5943e-14
LOC_Os02g12080	LOC_Os02g12080	7.21149	6.66115	7.87176	0.839916	0.948953	0.583663	1.31389	2.98552	1.7794e-15	2.62104e-14
LOC_Os06g39110	LOC_Os06g39110	5.53588	5.85042	4.97164	0.787421	0.437979	0.383029	1.2996	3.12251	1.81871e-15	2.67498e-14
LOC_Os05g50930	LOC_Os05g50930	12.7278	11.5678	13.5694	5.27018	5.60082	5.24277	4.28077	1.03686	1.84272e-15	2.7083e-14
LOC_Os07g06530	LOC_Os07g06530	25.9226	23.0482	23.7092	8.80853	10.8775	9.31869	4.06233	1.12937	1.96569e-15	2.88056e-14
LOC_Os02g25080	LOC_Os02g25080	15.9383	13.9126	15.3652	5.19843	6.16562	5.70196	3.72195	1.21039	1.99693e-15	2.92419e-14
LOC_Os04g50790	LOC_Os04g50790	15.9692	15.969	16.096	6.04806	5.32967	5.81555	3.32444	1.28372	2.18948e-15	3.17665e-14
LOC_Os05g50580	LOC_Os05g50580	2.10605	2.00394	2.70644	0.205753	0.238425	0.190639	1.235	3.21364	2.20509e-15	3.19386e-14
LOC_Os12g29400	LOC_Os12g29400	8.62144	7.85508	7.01683	1.38301	1.59689	1.69901	2.03216	2.12769	2.23657e-15	3.23476e-14
LOC_Os05g34480	LOC_Os05g34480	10.7551	10.5589	10.7475	4.17201	3.46244	3.98123	3.42001	1.26614	2.32522e-15	3.35569e-14
LOC_Os06g46270	LOC_Os06g46270	7.89126	7.73706	6.20846	2.04951	1.98029	1.75933	2.71441	1.71338	2.34974e-15	3.38617e-14
LOC_Os02g36880	LOC_Os02g36880	8.99031	8.27124	7.1569	2.35102	2.68542	2.33391	3.0256	1.52939	2.48592e-15	3.56696e-14
LOC_Os06g09990	LOC_Os06g09990	26.1809	24.2727	21.1989	4.61516	3.08045	2.88639	1.67676	2.54738	2.55929e-15	3.66696e-14
LOC_Os12g04360	LOC_Os12g04360	5.04109	4.6523	3.80744	0.332708	0.289154	0.1734	0.900444	3.84565	2.60334e-15	3.72474e-14
LOC_Os06g13100	LOC_Os06g13100	21.5725	20.3258	23.4458	10.0045	8.33992	7.98081	4.2787	1.11363	2.88463e-15	4.08908e-14
LOC_Os08g37060	LOC_Os08g37060	7.78324	7.23657	7.53246	2.36413	2.19162	2.46427	2.86565	1.48568	2.96731e-15	4.19867e-14
LOC_Os04g44290	LOC_Os04g44290	7.9613	8.10273	8.06345	3.0002	3.6025	3.24561	3.91651	1.09651	2.98193e-15	4.21504e-14
LOC_Os08g26050	LOC_Os08g26050	12.409	8.40612	11.722	0	0	0	0.506168	8.76221	3.1891e-15	4.49197e-14
LOC_Os11g43990	LOC_Os11g43990	7.5664	8.6982	8.13988	3.0507	2.64318	2.91086	3.33887	1.30454	3.25647e-15	4.58362e-14
LOC_Os12g31450	LOC_Os12g31450	11.2486	11.4663	11.8124	3.61343	3.93978	3.85209	3.009	1.40103	3.53141e-15	4.92546e-14
LOC_Os02g15860	LOC_Os02g15860	24.1199	24.5282	24.477	5.13012	5.83664	5.18538	2.04649	1.9786	3.7284e-15	5.1749e-14
LOC_Os07g09310	LOC_Os07g09310	5.48321	6.3475	5.84897	1.25121	1.37181	1.60518	2.29291	1.86515	4.00422e-15	5.54616e-14
LOC_Os04g48480	LOC_Os04g48480	3.56332	3.70746	3.57958	0.713929	0.875957	0.941156	2.19464	1.90211	4.11652e-15	5.69775e-14
LOC_Os01g59100	LOC_Os01g59100	5.8318	5.38203	6.2779	1.47543	2.02935	1.62708	2.92516	1.57448	4.35282e-15	6.00815e-14
LOC_Os12g07310	LOC_Os12g07310	5.53877	5.32926	4.87914	0.716774	0.934413	0.420264	1.51518	2.71767	4.61499e-15	6.33498e-14
LOC_Os12g42190	LOC_Os12g42190	5.26068	5.55195	4.87914	1.09281	1.36764	1.04146	2.14164	1.96303	4.64466e-15	6.37133e-14
LOC_Os06g06170	LOC_Os06g06170	10.8971	10.4928	11.1247	3.73171	4.1395	3.21791	3.20928	1.35438	5.32442e-15	7.24899e-14
LOC_Os05g32370	LOC_Os05g32370	0.914308	0.805186	1.1711	0.0370965	0.0644805	0.0515571	0.841545	4.00911	5.4783e-15	7.43819e-14
LOC_Os06g09930	LOC_Os06g09930	8.73642	8.1267	7.31356	2.52729	2.50558	2.47173	2.86751	1.48835	5.48984e-15	7.44445e-14
LOC_Os04g37700	LOC_Os04g37700	4.1681	6.01728	5.58431	0.793533	0.551722	0.689288	1.5359	2.74284	5.6482e-15	7.64287e-14
LOC_Os06g48520	LOC_Os06g48520	2.499	2.06035	2.08865	0.317176	0.268764	0.371938	1.46838	2.58892	6.50602e-15	8.73846e-14
LOC_Os05g46240	LOC_Os05g46240	8.82021	9.66542	8.8156	2.89023	2.65964	3.22532	2.93148	1.43858	6.77984e-15	9.0818e-14
LOC_Os11g40570	LOC_Os11g40570	6.0612	6.31805	6.05304	2.09477	1.97324	2.13655	2.97749	1.37214	6.86183e-15	9.18546e-14
LOC_Os12g42910	LOC_Os12g42910	1.46991	1.51852	1.61505	0.0866189	0.0903357	0.11286	0.723903	3.75683	6.86955e-15	9.18963e-14
LOC_Os01g52610	LOC_Os01g52610	3.84852	2.22885	3.36004	0	0	0.0501437	0.531087	6.92159	7.01627e-15	9.36708e-14
LOC_Os01g58620	LOC_Os01g58620	5.30454	4.90133	4.66587	1.3047	1.10556	1.35997	2.30236	1.7791	8.11996e-15	1.07258e-13
LOC_Os05g49620	LOC_Os05g49620	3.53926	3.76228	3.15607	0.38085	0.220663	0.308764	0.962874	3.29504	8.28928e-15	1.09205e-13
LOC_Os12g03740	LOC_Os12g03740	5.77332	6.90823	6.77439	1.57622	1.75107	1.64299	2.35707	1.76978	8.31612e-15	1.09414e-13
LOC_Os02g09960	LOC_Os02g09960	6.6338	6.33861	7.12022	2.67104	2.41553	2.47266	3.41644	1.2129	8.67276e-15	1.13806e-13
LOC_Os06g09980	LOC_Os06g09980	5.95612	5.64033	4.21739	0.818957	0.811394	0.89633	1.68438	2.4394	9.09554e-15	1.18575e-13
LOC_Os07g03730	LOC_Os07g03730	4.34252	3.06647	3.27482	0.0453486	0.283767	0.141809	0.835058	4.27112	1.02607e-14	1.32638e-13
LOC_Os02g39884	LOC_Os02g39884	1.76741	2.05008	1.90785	0.179064	0.133391	0.106657	0.808043	3.53762	1.03323e-14	1.33391e-13
LOC_Os08g13420	LOC_Os08g13420	2.34983	2.60409	2.44103	0.511083	0.551393	0.514361	1.87504	2.02769	1.12189e-14	1.43813e-13
LOC_Os03g10080	LOC_Os03g10080	5.36025	6.56921	5.4939	2.05134	1.96401	2.17329	3.33565	1.29393	1.14607e-14	1.46725e-13
LOC_Os03g10100	LOC_Os03g10100	4.47537	4.20529	3.71992	1.31581	0.96264	1.02354	2.52178	1.70535	1.2221e-14	1.55362e-13
LOC_Os04g53850	LOC_Os04g53850	3.93054	4.86458	4.75098	0.99527	0.904045	0.702774	1.85538	2.17475	1.25347e-14	1.59147e-13
LOC_Os05g45300	LOC_Os05g45300	16.3201	18.5261	18.7192	7.31903	7.18409	7.66985	3.80358	1.07536	1.27251e-14	1.61258e-13
LOC_Os11g45920	LOC_Os11g45920	17.5882	21.4524	18.2267	7.08889	8.31721	7.73554	3.97056	1.10949	1.29863e-14	1.64255e-13
LOC_Os03g43930	LOC_Os03g43930	6.79629	7.17981	6.52091	2.77526	2.70335	3.18651	3.9005	1.04462	1.34417e-14	1.69428e-13
LOC_Os09g15420	LOC_Os09g15420	9.58384	8.17265	8.64536	3.22013	2.75861	3.20669	3.15649	1.32515	1.4033e-14	1.76397e-13
LOC_Os03g36080	LOC_Os03g36080	14.1381	13.5023	11.871	3.65018	4.59442	4.89812	3.17189	1.39168	1.43668e-14	1.80231e-13
LOC_Os02g36330	LOC_Os02g36330	4.16775	3.48546	3.72157	0.589431	0.683026	0.682665	1.55609	2.33874	1.54637e-14	1.93263e-13
LOC_Os01g49320	LOC_Os01g49320	3.0883	4.14342	3.64296	0.363974	0.586643	0.551842	1.42932	2.65187	1.63513e-14	2.03084e-13
LOC_Os04g29770	LOC_Os04g29770	16.1988	15.4508	16.9892	6.9097	6.88944	6.41091	3.71149	1.07009	1.66292e-14	2.06279e-13
LOC_Os06g45650	LOC_Os06g45650	2.81756	2.99894	2.62671	0.352191	0.110191	0.146844	0.900338	3.55075	1.68254e-14	2.08453e-13
LOC_Os09g36110	LOC_Os09g36110	7.39307	6.65284	6.87991	2.87699	2.50036	2.75894	3.45071	1.16474	1.87703e-14	2.2998e-13
LOC_Os10g33140	LOC_Os10g33140	10.1178	10.1765	8.46168	3.79412	2.78262	3.52108	3.51113	1.3087	2.11453e-14	2.56403e-13
LOC_Os11g04910	LOC_Os11g04910	14.5639	13.232	13.7794	4.45201	4.41929	5.08788	2.89957	1.37757	2.20208e-14	2.66653e-13
LOC_Os07g34520	LOC_Os07g34520	1.26076	0.966338	0.93343	0.0503282	0.0174959	0	0.497825	5.19324	2.23106e-14	2.69877e-13
LOC_Os07g33690	LOC_Os07g33690	3.56203	3.32599	3.74649	1.44106	1.46361	1.30575	3.50841	1.13984	2.59595e-14	3.11936e-13
LOC_Os01g72680	LOC_Os01g72680	0.96141	0.87402	0.995307	0	0.0165438	0.0496051	0.428657	5.11656	2.6229e-14	3.14931e-13
LOC_Os07g46680	LOC_Os07g46680	8.47964	9.12506	8.28171	1.06878	1.11464	1.21532	1.1301	2.71867	2.62403e-14	3.14931e-13
LOC_Os04g53050	LOC_Os04g53050	1.18903	1.17717	1.25805	0.0953687	0.198922	0.11361	1.10261	2.94478	2.88326e-14	3.44799e-13
LOC_Os12g11710	LOC_Os12g11710	4.62656	6.27903	5.13876	0.0748405	0.468311	0.234032	0.709619	4.13167	2.94428e-14	3.51675e-13
LOC_Os08g10260	LOC_Os08g10260	3.43636	4.03325	3.83058	1.321	1.11453	0.835459	2.8175	1.58574	3.01718e-14	3.59522e-13
LOC_Os12g38300	LOC_Os12g38300	16.3351	17.5688	14.8611	2.03067	2.31034	1.15456	1.09152	2.93239	3.02028e-14	3.59676e-13
LOC_Os10g41020	LOC_Os10g41020	3.98026	3.59038	3.60291	1.21736	1.16937	1.25223	2.73729	1.42018	3.19849e-14	3.78864e-13
LOC_Os04g33390	LOC_Os04g33390	6.10718	6.24238	5.64903	1.78609	1.83492	2.08404	2.67912	1.45917	3.2757e-14	3.87321e-13
LOC_Os07g16970	LOC_Os07g16970	3.70284	3.20131	3.84725	0.736621	0.948989	0.948488	2.15473	1.83384	3.41166e-14	4.01257e-13
LOC_Os02g51930	LOC_Os02g51930	2.73281	3.01351	2.63903	0.430643	0.581217	0.42248	1.48563	2.34307	3.44832e-14	4.05091e-13
LOC_Os07g35300	LOC_Os07g35300	2.10605	2.1757	1.59409	0.195466	0.0679511	0.249022	1.08602	3.29516	3.51487e-14	4.12424e-13
LOC_Os01g59000	LOC_Os01g59000	3.19374	3.39545	3.66429	0.665095	0.400174	0.826589	1.77392	2.23523	3.74364e-14	4.3798e-13
LOC_Os04g41460	LOC_Os04g41460	9.11739	10.1684	9.9195	3.52633	3.74512	4.68736	4.19557	1.09239	3.78448e-14	4.41722e-13
LOC_Os03g50880	LOC_Os03g50880	7.30914	6.67606	7.74792	2.20609	2.18571	1.83963	2.45562	1.60363	3.8433e-14	4.48063e-13
LOC_Os05g30280	LOC_Os05g30280	1.18253	1.37062	1.42254	0.226049	0.248156	0.235624	1.5108	2.2825	4.02778e-14	4.6793e-13
LOC_Os05g42020	LOC_Os05g42020	2.04173	1.27977	1.65799	0.170333	0.157904	0.157821	1.06873	3.1425	4.20747e-14	4.87954e-13
LOC_Os03g38600	LOC_Os03g38600	2.71043	3.51636	3.01654	0	0.1627	0.0542046	0.419919	5.10727	4.36732e-14	5.05611e-13
LOC_Os01g59070	LOC_Os01g59070	6.17465	5.94322	6.20702	2.11216	2.15096	2.07212	2.84075	1.33461	4.48956e-14	5.18859e-13
LOC_Os10g04490	LOC_Os10g04490	2.79366	2.96199	3.59006	0.545859	0.316268	0.474151	1.35159	2.59644	4.50628e-14	5.1989e-13
LOC_Os09g26660	LOC_Os09g26660	5.77162	5.25377	5.88451	2.46074	2.56633	2.23153	3.82775	1.02347	4.90209e-14	5.62303e-13
LOC_Os01g39136	LOC_Os01g39136	1.45561	1.60268	2.16986	0.237013	0.280141	0.230582	1.4509	2.60325	4.96275e-14	5.68282e-13
LOC_Os01g38990	LOC_Os01g38990	7.24052	7.28939	6.44093	2.73937	2.9958	2.71661	3.48034	1.11281	5.98699e-14	6.74347e-13
LOC_Os05g41290	LOC_Os05g41290	2.2584	2.52384	2.41376	0.773385	0.745467	0.732859	2.54026	1.47642	6.43435e-14	7.20668e-13
LOC_Os05g05040	LOC_Os05g05040	48.3094	54.2981	43.1103	19.6239	21.099	22.6343	4.48138	1.00357	6.67533e-14	7.45151e-13
LOC_Os02g58100	LOC_Os02g58100	1.91008	2.06503	1.99565	0.0366465	0.0764379	0.114596	0.327844	4.44111	7.01565e-14	7.79651e-13
LOC_Os04g30040	LOC_Os04g30040	1.6118	1.34133	1.57418	0.203152	0.192608	0.154005	1.00482	2.82853	7.19173e-14	7.97e-13
LOC_Os02g38350	LOC_Os02g38350	6.58189	6.45464	7.63937	2.61663	2.87253	2.41985	3.39054	1.19038	7.8404e-14	8.6409e-13
LOC_Os01g10250	LOC_Os01g10250	4.87713	5.77469	5.74598	2.12132	2.45282	1.91074	3.83769	1.14098	7.99455e-14	8.79621e-13
LOC_Os02g05730	LOC_Os02g05730	5.30661	5.80236	5.85953	2.01594	2.54176	2.17974	3.50684	1.13659	8.03636e-14	8.83734e-13
LOC_Os01g57250	LOC_Os01g57250	9.40631	9.13599	9.69712	3.05098	3.25107	3.90614	3.06409	1.27242	8.20469e-14	9.01251e-13
LOC_Os05g11900	LOC_Os05g11900	18.132	18.4141	18.9843	6.0215	7.66807	6.67298	3.11055	1.25156	8.39302e-14	9.20925e-13
LOC_Os01g72460	LOC_Os01g72460	9.17213	10.9784	9.39049	2.76584	2.177	3.15498	2.37555	1.66572	8.67932e-14	9.50771e-13
LOC_Os01g07530	LOC_Os01g07530	4.22394	4.06138	4.2325	1.55379	1.47887	1.65105	3.04235	1.22094	8.97376e-14	9.8141e-13
LOC_Os04g11450	LOC_Os04g11450	3.81011	3.93611	4.00469	0.957959	0.874181	0.936128	1.8117	1.88394	9.07059e-14	9.91211e-13
LOC_Os06g40330	LOC_Os06g40330	3.92198	4.58116	4.26571	1.48911	1.36128	1.41805	2.74095	1.38094	9.10827e-14	9.94486e-13
LOC_Os07g07440	LOC_Os07g07440	6.55931	6.07037	7.54064	1.071	1.58725	1.17512	1.62334	2.19763	9.12086e-14	9.95315e-13
LOC_Os01g70820	LOC_Os01g70820	12.4176	12.698	13.4205	3.74413	3.30823	5.09523	2.81062	1.46911	9.48693e-14	1.0347e-12
LOC_Os05g35290	LOC_Os05g35290	3.50339	2.93512	2.64966	0.810683	0.845469	0.734802	2.23048	1.72555	1.14366e-13	1.23519e-12
LOC_Os01g09190	LOC_Os01g09190	4.20098	4.86773	4.65737	0.468347	0.928042	0.683459	1.28984	2.52068	1.18462e-13	1.27528e-12
LOC_Os11g41140	LOC_Os11g41140	12.4561	10.8992	11.3677	4.99771	4.8315	5.20941	3.68015	1.01037	1.2576e-13	1.34659e-12
LOC_Os08g41820	LOC_Os08g41820	4.20008	4.11959	3.75636	0.895456	1.44142	0.913095	2.49908	1.69656	1.27926e-13	1.36831e-12
LOC_Os01g41750	LOC_Os01g41750	4.96739	4.19445	4.73524	1.99995	1.75307	1.94398	3.52901	1.08943	1.30304e-13	1.39151e-12
LOC_Os03g04000	LOC_Os03g04000	7.18339	7.85004	7.37366	3.0639	2.85902	3.40379	3.50764	1.06673	1.3428e-13	1.43168e-12
LOC_Os02g11070	LOC_Os02g11070	9.90943	12.6951	11.006	4.96119	4.88163	4.76663	4.01209	1.0031	1.35613e-13	1.44127e-12
LOC_Os10g04510	LOC_Os10g04510	4.61482	3.4577	4.01182	0.753069	0.567221	0.523312	1.27482	2.50267	1.37995e-13	1.46347e-12
LOC_Os06g07600	LOC_Os06g07600	5.33041	5.18719	4.76179	2.2513	1.95659	1.90862	3.36421	1.12086	1.45417e-13	1.53581e-12
LOC_Os05g30454	LOC_Os05g30454	7.58336	8.42972	8.27259	2.70736	2.78538	2.7839	2.68449	1.35471	1.5818e-13	1.66252e-12
LOC_Os03g03420	LOC_Os03g03420	15.7023	15.6081	16.56	6.15053	6.24415	6.41106	3.14702	1.15112	1.59191e-13	1.67226e-12
LOC_Os07g31070	LOC_Os07g31070	1.08494	0.925891	1.17479	0.0583736	0.0202928	0.0608463	0.346562	4.24145	1.59921e-13	1.67905e-12
LOC_Os01g16220	LOC_Os01g16220	5.51953	6.22639	5.5456	1.88423	2.10155	1.6367	2.65847	1.42093	1.68143e-13	1.75705e-12
LOC_Os01g48620	LOC_Os01g48620	3.63485	3.57811	3.68011	1.0833	1.35902	1.30921	2.75163	1.34213	1.98711e-13	2.0539e-12
LOC_Os07g02990	LOC_Os07g02990	1.33685	1.85728	1.71084	0.266214	0.138819	0.198207	1.07453	2.80401	1.99378e-13	2.05865e-12
LOC_Os06g48250	LOC_Os06g48250	2.24577	1.77583	2.11211	0.365973	0.238548	0.309948	1.16746	2.53547	2.06775e-13	2.12733e-12
LOC_Os02g46030	LOC_Os02g46030	1.8821	1.678	1.63673	0.148891	0.199645	0.310395	1.00497	2.7732	2.23172e-13	2.28425e-12
LOC_Os05g02450	LOC_Os05g02450	4.12961	3.70537	3.84387	1.58348	1.13432	1.0837	2.80342	1.41718	2.25586e-13	2.30541e-12
LOC_Os06g48210	LOC_Os06g48210	4.76209	3.88929	3.89607	1.31641	1.20129	1.39362	2.52984	1.48298	2.36213e-13	2.40417e-12
LOC_Os11g32290	LOC_Os11g32290	4.9229	5.02791	4.80799	1.10764	0.818244	1.05834	1.48111	2.10007	2.43299e-13	2.4725e-12
LOC_Os08g15710	LOC_Os08g15710	1.61382	1.94506	1.40102	0	0.0385699	0	0.0224063	6.36592	2.64384e-13	2.67453e-12
LOC_Os07g39510	LOC_Os07g39510	11.892	11.8481	11.7797	5.20215	4.91561	4.9858	3.39162	1.03569	2.66641e-13	2.69463e-12
LOC_Os03g06290	LOC_Os03g06290	1.14076	1.27031	1.20094	0.195556	0.26768	0.203839	1.34709	2.23352	2.82587e-13	2.84425e-12
LOC_Os03g55080	LOC_Os03g55080	9.13311	9.7395	9.90646	3.50695	3.44016	4.05362	3.04965	1.1905	2.94608e-13	2.95927e-12
LOC_Os04g02754	LOC_Os04g02754	2.35202	1.99368	2.20877	0.298522	0.337275	0.414889	1.15691	2.43752	2.95016e-13	2.96188e-12
LOC_Os05g49900	LOC_Os05g49900	1.55052	1.28629	1.95027	0.213194	0.202129	0.161618	1.01653	2.8422	2.99003e-13	2.99739e-12
LOC_Os01g58500	LOC_Os01g58500	2.96138	2.91363	3.3743	0.678641	0.545988	1.01055	2.09452	1.85185	3.04648e-13	3.05091e-12
LOC_Os06g43700	LOC_Os06g43700	5.67146	5.67874	6.1569	2.5374	2.38353	2.28848	3.31326	1.08229	3.08869e-13	3.08854e-12
LOC_Os07g46060	LOC_Os07g46060	3.36765	3.04989	3.53536	1.3463	1.23814	1.16094	3.01725	1.2123	3.5839e-13	3.54817e-12
LOC_Os11g03820	LOC_Os11g03820	0.663509	0.863668	0.583219	0.0766343	0.0228351	0.022823	0.579959	3.84445	3.62104e-13	3.58138e-12
LOC_Os09g33790	LOC_Os09g33790	16.1884	16.8299	17.6174	7.46199	6.45568	8.04324	3.63087	1.00808	3.7438e-13	3.69913e-12
LOC_Os03g22810	LOC_Os03g22810	26.418	32.7688	26.5602	9.72837	8.14025	10.2584	4.43094	1.40875	3.77051e-13	3.72368e-12
LOC_Os09g20090	LOC_Os09g20090	0.930349	1.0332	0.999496	0.0767529	0.0200116	0.040002	0.26965	4.15413	3.85807e-13	3.80639e-12
LOC_Os02g07190	LOC_Os02g07190	1.71021	1.53632	1.76107	0.306719	0.351869	0.399639	1.52314	2.04343	3.90062e-13	3.84077e-12
LOC_Os03g45720	LOC_Os03g45720	11.4923	9.96973	11.5118	3.7681	3.16919	3.23086	2.36112	1.49785	4.22375e-13	4.13853e-12
LOC_Os08g40910	LOC_Os08g40910	3.09833	3.73426	2.91393	0.047335	0.394929	0.2467	0.687558	3.60292	4.35979e-13	4.26973e-12
LOC_Os06g05450	LOC_Os06g05450	11.7601	11.609	11.4856	2.69499	2.6982	2.13495	1.51486	2.00664	4.4761e-13	4.37076e-12
LOC_Os08g34280	LOC_Os08g34280	7.72337	6.90258	6.91158	2.28196	2.93621	2.34773	2.82584	1.31272	4.49465e-13	4.38674e-12
LOC_Os02g02110	LOC_Os02g02110	8.96115	7.38447	8.91481	3.62766	3.26334	4.01429	3.92655	1.01636	4.53823e-13	4.4271e-12
LOC_Os06g49050	LOC_Os06g49050	3.16808	3.13742	3.56358	1.04545	0.714343	0.507291	2.27525	1.91635	4.75001e-13	4.6134e-12
LOC_Os07g05840	LOC_Os07g05840	2.47474	2.58293	2.19272	0.589338	0.526823	0.548484	1.61953	1.91792	5.22367e-13	5.03911e-12
LOC_Os07g17220	LOC_Os07g17220	4.26319	4.74061	4.25042	2.00279	1.94863	1.79485	3.49279	1.00653	6.27223e-13	5.98411e-12
LOC_Os03g32420	LOC_Os03g32420	4.94701	4.85074	4.50397	1.34888	0.937842	1.40602	1.91328	1.75048	6.87301e-13	6.53231e-12
LOC_Os01g52130	LOC_Os01g52130	2.07562	2.12494	2.0637	0.509082	0.659636	0.450245	1.88784	1.75215	7.10095e-13	6.72333e-12
LOC_Os03g56860	LOC_Os03g56860	11.7392	12.0319	11.5554	2.97404	3.57883	3.81541	2.11678	1.57108	7.14322e-13	6.76014e-12
LOC_Os03g13300	LOC_Os03g13300	3.3737	2.6075	3.02648	0.84529	0.774054	0.816625	2.00804	1.68748	7.31117e-13	6.91254e-12
LOC_Os04g45280	LOC_Os04g45280	6.68294	6.34417	5.96834	2.23515	2.59006	2.43337	2.93434	1.19067	7.53733e-13	7.10281e-12
LOC_Os05g45710	LOC_Os05g45710	10.7886	10.4051	10.2258	3.97404	4.55559	4.65589	3.29672	1.05651	7.57628e-13	7.13614e-12
LOC_Os01g19260	LOC_Os01g19260	2.87055	2.50482	2.8852	0.781728	0.551507	0.383455	1.65376	2.05883	7.7349e-13	7.27525e-12
LOC_Os07g49080	LOC_Os07g49080	3.55313	3.95119	3.60282	1.13891	1.20726	1.40123	2.5238	1.36953	8.10392e-13	7.60442e-12
LOC_Os08g37050	LOC_Os08g37050	2.84416	2.59254	2.28757	0.276047	0.0479821	0.14387	0.401795	3.78173	9.31503e-13	8.68779e-12
LOC_Os11g30760	LOC_Os11g30760	34.3878	28.3981	37.5759	5.60387	6.34658	4.97418	4.23806	2.37212	9.51287e-13	8.83926e-12
LOC_Os05g37884	LOC_Os05g37884	14.0492	14.4358	14.0902	5.79525	5.06909	4.93651	2.76188	1.23	9.62876e-13	8.93862e-12
LOC_Os01g73040	LOC_Os01g73040	5.65041	5.52174	4.6982	2.0158	1.88331	2.0793	2.91074	1.20892	9.94165e-13	9.21623e-12
LOC_Os06g49810	LOC_Os06g49810	4.11123	4.85393	4.72654	1.2404	1.85959	1.49497	2.76599	1.37964	1.02057e-12	9.43476e-12
LOC_Os06g41640	LOC_Os06g41640	2.146	1.93634	1.98979	0.593879	0.71285	0.689114	2.38212	1.40861	1.14039e-12	1.04745e-11
LOC_Os06g45110	LOC_Os06g45110	5.88829	4.61658	5.08334	1.88673	1.92245	1.85362	2.82549	1.26382	1.16242e-12	1.06572e-11
LOC_Os06g13940	LOC_Os06g13940	5.12421	4.81242	6.04452	1.26274	0.973376	0.80118	1.33736	2.18865	1.22628e-12	1.12067e-11
LOC_Os02g18000	LOC_Os02g18000	3.49359	3.46423	3.48676	1.65147	1.41516	1.46924	3.36734	1.0045	1.22866e-12	1.12232e-11
LOC_Os08g07240	LOC_Os08g07240	7.55028	7.04513	5.59	0.904196	0.419109	0.104722	0.657453	3.56893	1.31518e-12	1.19752e-11
LOC_Os06g51060	LOC_Os06g51060	3.84169	3.68233	3.48125	0.947538	0.920046	0.817386	1.60772	1.83185	1.31725e-12	1.19886e-11
LOC_Os05g50570	LOC_Os05g50570	3.88964	3.31331	4.09876	0.816304	0.792619	1.20297	1.86162	1.81079	1.34269e-12	1.22034e-11
LOC_Os02g22130	LOC_Os02g22130	334.663	322.011	334.97	118.03	136.435	142.32	8.51779	1.12464	1.34869e-12	1.22462e-11
LOC_Os09g09650	LOC_Os09g09650	2.41196	3.18563	2.83276	0.755638	0.394031	0.525097	1.53972	2.1202	1.34923e-12	1.22462e-11
LOC_Os02g13430	LOC_Os02g13430	1.50902	1.76678	1.65393	0.414976	0.40393	0.446972	1.70239	1.75969	1.67596e-12	1.50339e-11
LOC_Os05g50820	LOC_Os05g50820	3.99063	5.24059	3.63324	0.613805	0.465559	0.697969	0.938213	2.63892	1.70561e-12	1.52793e-11
LOC_Os02g21040	LOC_Os02g21040	2.22737	2.65897	2.12704	0.632937	0.489749	0.532054	1.62341	1.87638	1.70821e-12	1.52957e-11
LOC_Os11g04830	LOC_Os11g04830	1.02827	1.04363	1.42711	0.178592	0.170734	0.170643	0.986776	2.54333	1.82751e-12	1.632e-11
LOC_Os09g39760	LOC_Os09g39760	5.86194	6.312	5.98935	2.77142	2.13381	2.71433	3.32647	1.05388	1.8293e-12	1.63287e-11
LOC_Os06g05410	LOC_Os06g05410	5.34156	5.66735	4.79389	0	0.248423	0.248292	0.0456142	4.68677	1.99808e-12	1.7748e-11
LOC_Os12g32190	LOC_Os12g32190	3.58029	2.72033	2.66202	0.876584	0.87445	0.794534	2.12758	1.6157	2.01626e-12	1.79015e-11
LOC_Os02g15690	LOC_Os02g15690	5.41434	5.36663	5.12122	1.87122	2.26627	2.22313	3.00142	1.12564	2.01931e-12	1.79126e-11
LOC_Os10g39100	LOC_Os10g39100	2.80781	3.51349	3.59199	0.717763	0.748563	0.680152	1.42892	2.00417	2.11117e-12	1.86694e-11
LOC_Os03g54920	LOC_Os03g54920	9.93511	10.9506	10.1998	4.42088	4.84615	4.17087	3.32076	1.01182	2.27279e-12	1.99835e-11
LOC_Os05g45690	LOC_Os05g45690	1.60874	1.6973	1.90548	0.225905	0.147249	0.235474	0.611214	2.8779	2.37693e-12	2.08441e-11
LOC_Os07g46300	LOC_Os07g46300	5.30539	6.46781	5.9161	2.767	2.4485	2.42973	3.45074	1.01053	2.42241e-12	2.12057e-11
LOC_Os03g39690	LOC_Os03g39690	1.14636	0.798094	0.681495	0.0205594	0.0214416	0.0214303	-0.0133561	5.0068	2.5648e-12	2.24128e-11
LOC_Os05g33940	LOC_Os05g33940	4.18591	4.69237	3.74027	1.494	1.04725	1.35305	2.28522	1.49204	2.80988e-12	2.43625e-11
LOC_Os01g71350	LOC_Os01g71350	3.41449	3.5274	4.07585	0.869419	0.797918	0.942496	1.51471	1.87712	2.81923e-12	2.44329e-11
LOC_Os09g39770	LOC_Os09g39770	9.54745	10.287	9.7981	4.55363	3.49759	4.48995	3.31089	1.04121	2.95427e-12	2.55146e-11
LOC_Os01g49820	LOC_Os01g49820	5.67777	6.45746	7.27494	2.64286	2.59941	2.68762	3.20364	1.09493	2.98905e-12	2.57816e-11
LOC_Os01g42860	LOC_Os01g42860	4.42011	4.22381	4.31694	0.273491	0.380302	0.285076	0.198707	3.54377	3.04138e-12	2.61876e-11
LOC_Os04g45980	LOC_Os04g45980	10.813	10.7982	12.2033	2.77529	3.30786	2.16964	1.62707	1.83413	3.12977e-12	2.68907e-11
LOC_Os07g48890	LOC_Os07g48890	1.41168	1.22919	1.45751	0.299474	0.208217	0.242791	1.0967	2.24075	3.16667e-12	2.71843e-11
LOC_Os01g68179	LOC_Os01g68179	8.60137	10.0059	8.68297	2.80264	3.10947	2.48626	2.11677	1.49913	3.34652e-12	2.86666e-11
LOC_Os04g37740	LOC_Os04g37740	4.25593	3.98548	3.64823	1.38929	1.15912	1.2375	2.17052	1.44922	3.46196e-12	2.95413e-11
LOC_Os01g09990	LOC_Os01g09990	2.08966	2.06625	2.01173	0.492558	0.359585	0.256711	1.11342	2.26239	3.47408e-12	2.96321e-11
LOC_Os06g11090	LOC_Os06g11090	2.01896	1.98946	1.75948	0.384375	0.320694	0.186973	0.931758	2.47594	3.56303e-12	3.03002e-11
LOC_Os07g14650	LOC_Os07g14650	8.52136	8.44489	8.32245	3.18804	2.7707	3.45089	2.62166	1.22772	3.71718e-12	3.15037e-11
LOC_Os12g16720	LOC_Os12g16720	2.2995	2.45217	2.05263	0.673151	0.510572	0.467777	1.59201	1.83484	3.82566e-12	3.2286e-11
LOC_Os09g27040	LOC_Os09g27040	4.15662	3.79158	3.93003	1.44098	1.67402	1.31189	2.69538	1.22653	3.83695e-12	3.23539e-11
LOC_Os01g37690	LOC_Os01g37690	5.37044	4.72703	4.82171	2.14574	1.86485	1.98812	2.93231	1.11573	4.08766e-12	3.43663e-11
LOC_Os08g31880	LOC_Os08g31880	1.79015	1.5336	1.4925	0.108062	0.112699	0.0750932	0.102101	3.76391	4.43581e-12	3.70747e-11
LOC_Os05g49210	LOC_Os05g49210	0.829301	0.974895	0.726156	0.0235919	0	0	-0.26207	6.04518	4.95018e-12	4.10302e-11
LOC_Os01g07300	LOC_Os01g07300	6.74548	7.50459	7.16719	2.53786	2.83809	3.0597	2.82236	1.14735	5.18447e-12	4.29009e-11
LOC_Os07g35700	LOC_Os07g35700	4.30961	5.02292	4.16585	1.65918	1.76841	1.90051	2.9013	1.14237	5.3588e-12	4.42334e-11
LOC_Os01g05450	LOC_Os01g05450	13.5065	15.9465	14.3428	5.12919	5.0726	4.24029	2.25548	1.39913	5.39088e-12	4.44614e-11
LOC_Os04g40070	LOC_Os04g40070	1.56732	1.229	1.47541	0.311572	0.194965	0.341009	1.26481	2.12884	5.4011e-12	4.45273e-11
LOC_Os04g44770	LOC_Os04g44770	9.14773	11.5208	10.0886	4.32456	3.49314	3.88904	2.85728	1.19238	5.40975e-12	4.45802e-11
LOC_Os07g48620	LOC_Os07g48620	0.728548	0.627201	0.745425	0.0715529	0.044774	0.0596671	0.259606	3.33784	5.42199e-12	4.46626e-11
LOC_Os03g05900	LOC_Os03g05900	3.7909	2.69598	3.48778	0.997159	0.945406	0.944907	2.04303	1.59077	5.59461e-12	4.59896e-11
LOC_Os01g64120	LOC_Os01g64120	6.22495	5.49542	4.91899	1.63403	1.36332	1.45993	1.71686	1.69669	6.02467e-12	4.92208e-11
LOC_Os09g38910	LOC_Os09g38910	3.13206	3.34349	2.95699	1.1886	1.11385	1.0953	2.43373	1.27244	6.18227e-12	5.04671e-11
LOC_Os11g05800	LOC_Os11g05800	2.62385	2.22971	2.85194	0.453879	0.473355	0.400319	0.931591	2.3308	6.55041e-12	5.3103e-11
LOC_Os08g05480	LOC_Os08g05480	6.58862	7.29618	6.15707	2.22897	2.40618	2.28262	2.32147	1.33466	6.63681e-12	5.37816e-11
LOC_Os07g03020	LOC_Os07g03020	6.9513	5.94571	7.73805	2.68238	2.54024	1.92828	2.70603	1.33109	6.65606e-12	5.38938e-11
LOC_Os10g02300	LOC_Os10g02300	1.73065	2.06724	1.58462	0.0446179	0.0930649	0.0930157	-0.0622338	4.25201	6.74502e-12	5.45257e-11
LOC_Os02g18180	LOC_Os02g18180	3.04469	3.16567	2.60911	1.00474	1.13235	0.827701	2.39592	1.37176	6.843e-12	5.52505e-11
LOC_Os01g03390	LOC_Os01g03390	32.1364	33.2548	31.3336	14.4571	11.2269	9.96907	4.41669	1.23917	6.9458e-12	5.60127e-11
LOC_Os03g56500	LOC_Os03g56500	1.75782	1.6594	1.53919	0.150019	0.0782281	0.338809	0.702032	2.91268	7.50923e-12	6.02399e-11
LOC_Os03g53220	LOC_Os03g53220	0.475703	0.508678	0.431996	0.0895062	0.0718053	0.0717674	0.821434	2.38831	7.73499e-12	6.19762e-11
LOC_Os01g05870	LOC_Os01g05870	1.60455	1.88027	1.9881	0.671746	0.65936	0.463368	2.41364	1.40829	7.73907e-12	6.1984e-11
LOC_Os04g44830	LOC_Os04g44830	11.0163	10.7547	11.0281	4.18063	4.64437	4.73665	2.88808	1.07779	8.13366e-12	6.48063e-11
LOC_Os11g44700	LOC_Os11g44700	2.45797	1.67687	1.72118	0.153042	0.119707	0.199405	0.308587	3.39613	8.18127e-12	6.50817e-11
LOC_Os04g55840	LOC_Os04g55840	6.1034	5.787	6.12425	2.5751	2.42184	2.70815	3.02163	1.02819	8.45979e-12	6.70834e-11
LOC_Os03g22790	LOC_Os03g22790	3.82464	4.006	4.33199	1.53382	1.50823	1.00496	2.4225	1.38716	8.47584e-12	6.7184e-11
LOC_Os03g63310	LOC_Os03g63310	6.97777	8.6951	7.00051	3.11349	3.48069	3.24537	3.3922	1.0054	8.86855e-12	7.0087e-11
LOC_Os05g38560	LOC_Os05g38560	15.4945	12.1218	12.1944	2.85442	2.84747	3.88087	1.53551	1.85483	8.87018e-12	7.0087e-11
LOC_Os05g02770	LOC_Os05g02770	11.7384	10.5132	11.7596	5.19531	3.77109	4.85218	3.06054	1.10085	8.90425e-12	7.03006e-11
LOC_Os07g04820	LOC_Os07g04820	2.20018	2.37625	1.82324	0.302521	0.43023	0.430003	1.01092	2.2544	9.21374e-12	7.25432e-11
LOC_Os05g27090	LOC_Os05g27090	5.58914	5.43925	4.66757	1.06921	1.11509	0.835879	1.04005	2.16844	9.23318e-12	7.26676e-11
LOC_Os01g52330	LOC_Os01g52330	2.46547	1.95639	2.16364	0.383215	0.461145	0.337994	0.956435	2.2715	9.4299e-12	7.41281e-11
LOC_Os04g27096	LOC_Os04g27096	5.00303	5.24924	4.42816	0.515931	1.21066	0.537785	0.944369	2.49095	9.71917e-12	7.62819e-11
LOC_Os04g15650	LOC_Os04g15650	1.72723	1.54521	1.56518	0.484776	0.352372	0.444061	1.60363	1.71328	9.79554e-12	7.67907e-11
LOC_Os02g40180	LOC_Os02g40180	3.78478	3.78023	3.73147	1.76098	1.37355	1.57335	2.9723	1.06296	1.1101e-11	8.63801e-11
LOC_Os10g36980	LOC_Os10g36980	1.52956	1.63866	1.79816	0.280415	0.268077	0.341009	0.887254	2.27465	1.17027e-11	9.07437e-11
LOC_Os01g09500	LOC_Os01g09500	6.42397	6.99035	9.11824	1.69591	1.91607	1.76774	1.52713	1.86816	1.20317e-11	9.31136e-11
LOC_Os01g06490	LOC_Os01g06490	5.68993	5.31229	4.93305	2.1588	1.9111	2.17175	2.68048	1.15292	1.20688e-11	9.33644e-11
LOC_Os03g03280	LOC_Os03g03280	2.47449	2.04506	2.15167	0.79023	0.618104	0.837432	2.29705	1.37164	1.21362e-11	9.38164e-11
LOC_Os11g11950	LOC_Os11g11950	5.63607	4.58161	5.61731	2.26768	2.18612	2.2247	3.10002	1.04957	1.237e-11	9.54728e-11
LOC_Os12g42400	LOC_Os12g42400	1.41254	1.14452	1.21727	0.182798	0.142981	0.142906	0.472076	2.78698	1.35528e-11	1.04039e-10
LOC_Os06g37140	LOC_Os06g37140	2.14118	2.7537	3.28618	0.432601	0.526358	0.413349	0.962587	2.36995	1.36324e-11	1.04609e-10
LOC_Os09g02180	LOC_Os09g02180	13.4261	13.8701	14.9531	3.30349	2.22927	1.41788	0.900033	2.38691	1.36896e-11	1.04968e-10
LOC_Os04g15920	LOC_Os04g15920	6.481	6.29159	8.07914	2.41813	1.76533	1.48433	2.82548	1.6783	1.40873e-11	1.07893e-10
LOC_Os12g32790	LOC_Os12g32790	2.56232	2.70861	2.44431	1.04465	1.02539	1.01204	2.6731	1.12443	1.43078e-11	1.09455e-10
LOC_Os05g47660	LOC_Os05g47660	3.31338	3.13771	2.24725	0.455584	0.554322	0.514456	0.981023	2.30322	1.44675e-11	1.10519e-10
LOC_Os06g04830	LOC_Os06g04830	2.06819	1.7121	2.03329	0.655375	0.71885	0.683135	2.34004	1.30255	1.5056e-11	1.14784e-10
LOC_Os11g04900	LOC_Os11g04900	3.11663	2.33851	3.10796	0.460107	0.564529	0.874558	1.49372	1.97816	1.50812e-11	1.14931e-10
LOC_Os09g29560	LOC_Os09g29560	2.27465	2.30287	2.1549	0.76939	0.626267	0.547694	1.75258	1.58803	1.57128e-11	1.19516e-10
LOC_Os06g46740	LOC_Os06g46740	2.70817	2.98741	2.24149	0.37868	0.513408	0.473665	0.854883	2.32962	1.716e-11	1.30127e-10
LOC_Os11g02080	LOC_Os11g02080	5.0451	6.18614	6.58513	1.47815	2.06896	1.98677	2.12221	1.49153	1.73065e-11	1.3104e-10
LOC_Os12g05080	LOC_Os12g05080	3.59493	3.57206	3.53782	1.22254	1.15694	1.39231	2.21735	1.30654	1.76099e-11	1.33185e-10
LOC_Os01g62810	LOC_Os01g62810	2.90997	2.884	3.11932	0.995412	1.11955	0.671373	2.12199	1.47772	1.78664e-11	1.34972e-10
LOC_Os03g22820	LOC_Os03g22820	2.71844	3.61964	3.53999	0.598051	0.467785	0.519486	0.766407	2.42523	1.81912e-11	1.3727e-10
LOC_Os01g73830	LOC_Os01g73830	3.70711	2.46915	2.76308	0.241447	0.545584	0.545295	0.906553	2.54561	1.82159e-11	1.37404e-10
LOC_Os02g37280	LOC_Os02g37280	10.9539	10.0588	10.401	1.75716	1.30897	3.00905	1.12987	2.16751	1.89437e-11	1.42463e-10
LOC_Os03g62010	LOC_Os03g62010	7.77715	7.70862	8.16016	2.77452	2.44145	3.38911	2.43356	1.26109	1.93465e-11	1.45383e-10
LOC_Os03g43720	LOC_Os03g43720	2.01699	2.13141	2.06014	0.60971	0.808088	0.754699	2.2605	1.31845	1.93623e-11	1.45446e-10
LOC_Os05g05100	LOC_Os05g05100	5.52977	4.45392	6.77375	1.08251	0.56448	0.967169	0.887067	2.47008	1.95088e-11	1.46327e-10
LOC_Os12g43580	LOC_Os12g43580	1.8896	1.90072	2.23402	0.492284	0.492016	0.555898	1.43315	1.76813	1.95894e-11	1.46876e-10
LOC_Os11g44500	LOC_Os11g44500	1.72544	1.7825	1.59489	0.330449	0.265099	0.317951	0.807835	2.26974	1.97398e-11	1.47948e-10
LOC_Os11g45710	LOC_Os11g45710	2.8404	3.16335	2.97708	1.40598	1.28749	1.15575	3.02613	1.02238	2.00327e-11	1.4975e-10
LOC_Os12g02530	LOC_Os12g02530	5.52005	6.07566	4.91254	1.74498	2.24154	2.48435	2.96405	1.15435	2.02551e-11	1.51299e-10
LOC_Os06g38115	LOC_Os06g38115	4.09176	6.60481	5.74461	0.632937	0.220032	0.549789	0.337245	3.30739	2.02932e-11	1.51414e-10
LOC_Os11g47840	LOC_Os11g47840	3.83365	3.65048	3.97207	1.4851	1.00387	1.06067	1.98995	1.48715	2.05416e-11	1.52982e-10
LOC_Os04g58220	LOC_Os04g58220	1.85989	1.50967	1.16774	0.164399	0.200029	0.057121	0.428629	3.1934	2.08339e-11	1.55042e-10
LOC_Os08g30510	LOC_Os08g30510	26.2555	18.8017	29.4307	5.90741	5.13408	5.90107	1.44178	1.93748	2.12746e-11	1.58204e-10
LOC_Os05g42230	LOC_Os05g42230	9.36189	11.1091	9.9465	4.12266	3.59204	3.91652	2.54818	1.18636	2.1843e-11	1.62189e-10
LOC_Os02g50470	LOC_Os02g50470	8.4104	8.93122	8.9483	3.25605	3.71918	3.87883	2.7984	1.08002	2.21128e-11	1.6401e-10
LOC_Os07g03600	LOC_Os07g03600	2.33805	1.46386	2.42187	0.0584506	0.0609587	0	-0.248054	5.25823	2.31598e-11	1.71139e-10
LOC_Os10g19919	LOC_Os10g19919	1.34977	1.64793	1.27831	0.134975	0.0703834	0.105519	0.0455457	3.52112	2.55305e-11	1.87064e-10
LOC_Os05g08910	LOC_Os05g08910	6.88518	6.94551	5.77513	1.8043	1.11509	1.81107	1.41105	1.84412	2.57184e-11	1.88165e-10
LOC_Os04g58230	LOC_Os04g58230	0.701363	0.931574	0.880704	0	0	0	-0.477447	7.67363	2.60191e-11	1.90226e-10
LOC_Os08g02230	LOC_Os08g02230	0.534549	0.497004	0.609084	0.0293999	0.0306614	0.0306452	-0.139043	3.90014	2.75118e-11	2.0055e-10
LOC_Os04g03164	LOC_Os04g03164	3.81655	4.69377	4.34871	0.674704	0.312736	0.703284	0.531048	2.70429	2.8018e-11	2.03794e-10
LOC_Os02g12420	LOC_Os02g12420	2.02595	1.81847	1.97866	0.698697	0.685814	0.499809	2.03436	1.42726	2.89021e-11	2.09766e-10
LOC_Os01g26390	LOC_Os01g26390	1.83693	1.70578	1.79405	0.527853	0.532745	0.425971	1.55172	1.64217	2.91255e-11	2.11158e-10
LOC_Os02g48560	LOC_Os02g48560	34.876	30.2401	35.8863	15.1304	13.0402	13.0515	5.86808	1.09597	2.96495e-11	2.14645e-10
LOC_Os04g52820	LOC_Os04g52820	7.03496	7.33249	7.05479	2.74643	1.99959	2.2686	1.99903	1.40776	3.12752e-11	2.25677e-10
LOC_Os12g03730	LOC_Os12g03730	3.34195	3.2116	3.31455	1.1755	0.958461	1.3144	2.18091	1.31799	3.45727e-11	2.48304e-10
LOC_Os09g19280	LOC_Os09g19280	3.28193	3.1593	4.00666	0.769194	1.02682	1.09042	1.66132	1.66122	3.51753e-11	2.52541e-10
LOC_Os01g15900	LOC_Os01g15900	1.63909	1.39448	1.9775	0.37783	0.394043	0.33165	1.17785	1.98204	4.14081e-11	2.95377e-10
LOC_Os03g57640	LOC_Os03g57640	1.70051	2.16529	2.66503	0.130502	0.30623	0.408091	0.738151	2.74802	4.21887e-11	3.00623e-10
LOC_Os07g46570	LOC_Os07g46570	4.82519	4.58598	4.38268	1.55249	1.24546	1.45227	1.72756	1.49607	4.86064e-11	3.42876e-10
LOC_Os08g33400	LOC_Os08g33400	7.74752	6.68493	7.17974	3.12318	2.65121	2.87693	2.59989	1.1222	4.96711e-11	3.49819e-10
LOC_Os09g29200	LOC_Os09g29200	62.3691	58.6709	60.4525	24.913	19.2651	19.218	5.63	1.31877	5.09724e-11	3.58099e-10
LOC_Os01g61200	LOC_Os01g61200	3.41388	3.14755	3.08323	1.05994	0.726422	0.947006	1.57986	1.61496	5.1489e-11	3.61601e-10
LOC_Os04g03830	LOC_Os04g03830	2.47307	1.67819	2.27326	0.580073	0.563242	0.562945	1.57177	1.71426	5.33782e-11	3.74341e-10
LOC_Os06g45050	LOC_Os06g45050	6.59527	7.26529	7.46011	3.49781	2.92411	2.80682	2.9993	1.00839	5.46685e-11	3.82718e-10
LOC_Os03g19010	LOC_Os03g19010	6.91815	7.92577	7.79616	2.70736	2.86169	3.47035	2.65242	1.12801	5.57387e-11	3.89937e-10
LOC_Os06g06950	LOC_Os06g06950	0.791225	1.0558	1.32012	0.0815941	0.0283651	0	-0.11304	4.504	5.74777e-11	4.00838e-10
LOC_Os10g34020	LOC_Os10g34020	1.73409	1.79144	1.74494	0.173407	0.0904241	0.180753	0.0104016	3.31824	5.89652e-11	4.10637e-10
LOC_Os12g44220	LOC_Os12g44220	2.50571	2.97492	2.7029	0.80219	0.643548	0.611047	1.28459	1.78514	6.04463e-11	4.20219e-10
LOC_Os01g52530	LOC_Os01g52530	4.23464	4.23903	4.23197	1.6249	1.49692	1.63727	2.23254	1.21766	6.06809e-11	4.21556e-10
LOC_Os09g32020	LOC_Os09g32020	4.8208	4.50441	4.76826	2.02656	1.74365	1.84835	2.50229	1.12782	6.09994e-11	4.23474e-10
LOC_Os03g60220	LOC_Os03g60220	7.95405	11.216	9.86642	2.58649	3.54668	3.59473	2.5467	1.38098	6.26474e-11	4.33407e-10
LOC_Os07g40320	LOC_Os07g40320	3.21554	3.17314	2.39052	0.673096	0.619393	0.330168	0.950397	2.22058	6.32323e-11	4.3715e-10
LOC_Os07g40290	LOC_Os07g40290	1.4937	1.28196	1.30173	0.34125	0.21749	0.276659	0.937805	2.07662	6.3438e-11	4.38421e-10
LOC_Os06g38320	LOC_Os06g38320	6.04174	6.18375	6.20122	2.51526	1.39583	2.33317	2.94645	1.35984	6.3701e-11	4.40086e-10
LOC_Os11g12320	LOC_Os11g12320	3.24487	3.12619	3.63203	0.842197	0.909705	1.1914	1.65373	1.56857	7.0933e-11	4.86346e-10
LOC_Os02g06380	LOC_Os02g06380	7.42989	8.12272	7.92574	4.01696	3.16527	2.91547	3.03466	1.01626	7.30436e-11	4.99786e-10
LOC_Os07g43390	LOC_Os07g43390	5.41108	5.66876	5.5577	1.67665	2.16389	2.73074	3.00155	1.14605	7.3134e-11	5.00154e-10
LOC_Os05g32860	LOC_Os05g32860	3.06421	3.24885	4.48903	0.465674	0.555036	0.416057	0.463395	2.69608	7.34147e-11	5.01294e-10
LOC_Os06g07120	LOC_Os06g07120	5.12633	4.89957	4.87043	1.8125	2.19032	1.5594	2.37048	1.22301	7.38196e-11	5.03887e-10
LOC_Os07g48760	LOC_Os07g48760	1.56421	1.97503	1.72573	0.286768	0.423686	0.398553	0.974885	2.04364	7.96715e-11	5.40504e-10
LOC_Os07g05740	LOC_Os07g05740	0.733408	0.855424	0.831819	0.195179	0.213732	0.193274	1.18853	1.80386	7.99536e-11	5.42049e-10
LOC_Os04g49440	LOC_Os04g49440	2.66807	2.44129	2.53134	0.754673	0.557498	0.49165	1.14594	1.87441	8.08329e-11	5.47453e-10
LOC_Os01g72130	LOC_Os01g72130	27.4803	36.9058	31.8999	6.2831	6.21494	8.70982	3.68259	1.98513	8.17502e-11	5.52728e-10
LOC_Os01g15250	LOC_Os01g15250	1.88436	1.66279	2.18545	0.291484	0.405322	0.202554	0.611119	2.46262	8.77853e-11	5.89736e-10
LOC_Os09g04310	LOC_Os09g04310	2.32212	2.3553	2.47409	0.348314	0.544891	0.58091	0.87434	2.07755	1.10423e-10	7.32205e-10
LOC_Os05g44260	LOC_Os05g44260	3.96292	4.941	4.00388	0.338211	0.352723	0	-0.112931	3.93167	1.18402e-10	7.82769e-10
LOC_Os02g34940	LOC_Os02g34940	0.801146	0.856179	1.21414	0.113955	0.0475378	0.071269	0.0568451	3.3742	1.20236e-10	7.92796e-10
LOC_Os06g38110	LOC_Os06g38110	3.82748	3.4598	4.20541	0.296028	0.411641	0.308568	-0.0377521	3.25915	1.21116e-10	7.97546e-10
LOC_Os12g04690	LOC_Os12g04690	0.791888	0.892446	0.773403	0.163325	0.0774241	0.13929	0.514421	2.471	1.23015e-10	8.09246e-10
LOC_Os07g06800	LOC_Os07g06800	7.53407	8.51497	8.05	2.70933	3.04721	3.21172	2.18107	1.2283	1.2671e-10	8.32182e-10
LOC_Os08g08020	LOC_Os08g08020	1.70085	1.44961	1.61962	0.175398	0.14634	0.255959	0.208948	2.82277	1.31984e-10	8.63409e-10
LOC_Os10g39300	LOC_Os10g39300	0.915208	0.71856	0.75083	0	0	0	-0.653699	7.46807	1.36746e-10	8.93098e-10
LOC_Os02g11870	LOC_Os02g11870	1.9088	1.86533	1.56194	0.212803	0.177547	0.177454	0.0797048	2.99463	1.39103e-10	9.07008e-10
LOC_Os03g16920	LOC_Os03g16920	1.83697	1.74144	1.77299	0.463559	0.595016	0.538949	1.51472	1.54572	1.44399e-10	9.40621e-10
LOC_Os02g52620	LOC_Os02g52620	5.2146	5.38705	4.09772	1.3351	1.39239	1.4432	1.48111	1.61398	1.46207e-10	9.51156e-10
LOC_Os09g20900	LOC_Os09g20900	10.2008	8.0586	8.2046	2.53705	3.09766	3.41852	2.06333	1.35157	1.51183e-10	9.81608e-10
LOC_Os01g65904	LOC_Os01g65904	3.70497	3.64523	3.10156	1.22262	0.971495	1.21373	1.79786	1.41403	1.60752e-10	1.03867e-09
LOC_Os01g66820	LOC_Os01g66820	3.25943	3.1784	2.49907	0.980101	0.864902	0.995421	1.77376	1.4507	1.62036e-10	1.04595e-09
LOC_Os01g72120	LOC_Os01g72120	2.71093	2.75229	2.23681	0.578402	0.482577	0.562709	0.841464	2.03514	1.66446e-10	1.07164e-09
LOC_Os11g03300	LOC_Os11g03300	2.60107	2.43418	2.60013	0.858342	0.658216	0.789441	1.53113	1.52514	1.7387e-10	1.11692e-09
LOC_Os09g27930	LOC_Os09g27930	3.17498	2.30296	3.29879	0.445842	0.464973	0.406637	0.445953	2.52342	1.78427e-10	1.14509e-09
LOC_Os05g27060	LOC_Os05g27060	0.452004	0.445233	0.441453	0.0780486	0.0813976	0.0542364	0.428465	2.43004	1.84323e-10	1.18065e-09
LOC_Os06g45060	LOC_Os06g45060	8.87676	7.59826	7.3072	2.61544	3.32776	2.72623	2.17579	1.25844	1.89918e-10	1.21376e-09
LOC_Os03g09900	LOC_Os03g09900	5.26698	5.11728	5.32775	2.5347	2.13096	1.86023	2.64626	1.06729	1.908e-10	1.21822e-09
LOC_Os07g35390	LOC_Os07g35390	2.68642	2.97349	3.20936	1.14771	1.15568	1.01069	2.16764	1.22152	2.13073e-10	1.35394e-09
LOC_Os02g06460	LOC_Os02g06460	2.4346	2.75183	2.74143	0.945186	0.887169	0.640395	1.68739	1.47773	2.15651e-10	1.36554e-09
LOC_Os01g09150	LOC_Os01g09150	2.28226	2.06302	1.67174	0.0588388	0.122727	0.183993	-0.247917	3.7698	2.19051e-10	1.38487e-09
LOC_Os10g35070	LOC_Os10g35070	5.63402	5.47996	5.6634	1.49497	1.55912	2.60661	2.57667	1.37302	2.24986e-10	1.41925e-09
LOC_Os07g03060	LOC_Os07g03060	3.22152	4.34763	3.47368	1.61307	1.45798	1.61734	2.8931	1.03519	2.34152e-10	1.47334e-09
LOC_Os03g51495	LOC_Os03g51495	1.03451	1.06872	0.96643	0.0371069	0	0.0386787	-0.562902	4.88876	2.51141e-10	1.57379e-09
LOC_Os01g23580	LOC_Os01g23580	0.631816	0.407944	0.694202	0.0325776	0.0169878	0.0509364	-0.192588	3.83592	2.52383e-10	1.58107e-09
LOC_Os05g51440	LOC_Os05g51440	3.13051	2.56492	3.47915	0.578867	0.789462	0.603387	0.893547	2.01758	2.5501e-10	1.59603e-09
LOC_Os11g45990	LOC_Os11g45990	0.743162	0.745158	0.576383	0.0721296	0.0752246	0.0375924	-0.0623277	3.22951	2.59765e-10	1.62223e-09
LOC_Os10g11022	LOC_Os10g11022	14.6739	16.706	13.064	5.1882	6.1838	6.18053	2.45147	1.14137	2.64064e-10	1.64805e-09
LOC_Os05g25920	LOC_Os05g25920	10.4619	11.048	9.6122	4.28351	4.26729	3.7319	2.3068	1.14061	2.67185e-10	1.66648e-09
LOC_Os03g43750	LOC_Os03g43750	1.05003	0.946697	1.1374	0.283505	0.147835	0.213427	0.834574	2.07003	2.7002e-10	1.68207e-09
LOC_Os03g19190	LOC_Os03g19190	2.70798	2.50367	3.04481	1.38924	1.2237	0.968654	3.19531	1.00662	3.04109e-10	1.87917e-09
LOC_Os01g09665	LOC_Os01g09665	3.87514	3.48112	3.82582	1.32048	1.26842	0.941757	1.63453	1.46168	3.08527e-10	1.90293e-09
LOC_Os02g13580	LOC_Os02g13580	2.5471	2.27925	2.45261	0.961878	0.987719	1.00262	2.33522	1.10482	3.13704e-10	1.93179e-09
LOC_Os05g24560	LOC_Os05g24560	5.0129	5.78793	5.83187	2.37188	2.21995	2.34557	2.49817	1.06302	3.35239e-10	2.05878e-09
LOC_Os03g49560	LOC_Os03g49560	1.65244	1.40225	1.55623	0.0973749	0.101553	0.1015	-0.335494	3.66314	3.44432e-10	2.11004e-09
LOC_Os03g62230	LOC_Os03g62230	1.90499	1.8005	1.42508	0.300944	0.313857	0.139418	0.401728	2.54247	3.46599e-10	2.12136e-09
LOC_Os03g52370	LOC_Os03g52370	3.40011	3.69269	3.66134	0.719246	0.525077	0.524799	0.392579	2.38415	3.47998e-10	2.12928e-09
LOC_Os04g54120	LOC_Os04g54120	0.978816	1.03366	0.977212	0.233282	0.187148	0.112229	0.555481	2.27022	3.8041e-10	2.31765e-09
LOC_Os07g33580	LOC_Os07g33580	1.97295	1.76183	1.6003	0.441401	0.316484	0.402586	0.807728	1.99043	3.81836e-10	2.32562e-09
LOC_Os01g42960	LOC_Os01g42960	1.43061	1.61405	0.99276	0.372707	0.178154	0.258996	1.18872	2.10034	3.82404e-10	2.32837e-09
LOC_Os06g14400	LOC_Os06g14400	4.58889	3.96288	5.042	1.62671	1.20298	1.97308	2.18068	1.30453	3.87289e-10	2.35453e-09
LOC_Os10g27430	LOC_Os10g27430	6.44979	5.98318	7.19913	1.4117	1.35902	1.3583	0.709065	2.04302	3.97229e-10	2.40873e-09
LOC_Os03g06890	LOC_Os03g06890	3.09408	3.47545	2.75804	1.29655	1.03527	1.20365	2.20966	1.19679	4.00029e-10	2.42312e-09
LOC_Os01g63393	LOC_Os01g63393	8.12196	11.3016	11.6557	2.87166	1.28352	2.42315	1.02236	2.0288	4.50865e-10	2.70235e-09
LOC_Os12g28100	LOC_Os12g28100	1.32283	1.52519	1.14199	0.49694	0.508101	0.39611	2.01117	1.30633	4.58213e-10	2.74474e-09
LOC_Os03g18680	LOC_Os03g18680	6.3461	5.4856	6.28229	2.45746	2.56291	2.45019	2.39076	1.08125	4.64887e-10	2.78305e-09
LOC_Os07g03200	LOC_Os07g03200	35.3767	32.3636	34.3428	11.428	15.5856	15.5774	2.5824	1.06698	4.89825e-10	2.92008e-09
LOC_Os07g40986	LOC_Os07g40986	3.81401	2.66656	4.36463	1.14419	0.928112	0.795104	1.65719	1.7197	4.94864e-10	2.94835e-09
LOC_Os01g31450	LOC_Os01g31450	0.872625	0.960275	0.833729	0.156502	0.212182	0.163131	0.611232	2.11704	5.1157e-10	3.04063e-09
LOC_Os09g26144	LOC_Os09g26144	0.737053	0.692207	0.80165	0.165835	0.100888	0.14405	0.522593	2.22725	5.19318e-10	3.08392e-09
LOC_Os03g59070	LOC_Os03g59070	3.01964	2.59472	3.19721	1.11753	0.922678	1.09207	1.90961	1.29397	5.21081e-10	3.0898e-09
LOC_Os04g48850	LOC_Os04g48850	1.00773	0.86331	0.720148	0.101386	0.126883	0.10568	0.134994	2.73029	5.40588e-10	3.20038e-09
LOC_Os01g48610	LOC_Os01g48610	2.00748	2.09159	2.02765	0.835153	0.856227	0.634453	2.12459	1.19686	5.40693e-10	3.20038e-09
LOC_Os01g62030	LOC_Os01g62030	5.23945	5.75101	4.90394	1.26073	0.939161	1.1264	0.672263	2.0437	5.6408e-10	3.32992e-09
LOC_Os01g13420	LOC_Os01g13420	4.58703	3.94007	4.47996	1.10551	1.33033	1.63987	1.5598	1.47847	5.75027e-10	3.38753e-09
LOC_Os01g50980	LOC_Os01g50980	0.998907	0.896159	1.05261	0.151806	0.113085	0.180841	0.249544	2.50757	6.06699e-10	3.56885e-09
LOC_Os01g56080	LOC_Os01g56080	7.01911	6.32375	6.61614	2.49135	1.96624	1.82483	1.51866	1.46411	6.08612e-10	3.57905e-09
LOC_Os11g23080	LOC_Os11g23080	2.53077	2.49912	2.90788	0.706187	0.640426	0.192026	1.17794	2.15613	6.19454e-10	3.63531e-09
LOC_Os01g08100	LOC_Os01g08100	5.31338	5.15754	5.32867	1.9711	2.30113	2.45324	2.48127	1.03649	6.63512e-10	3.87677e-09
LOC_Os01g70540	LOC_Os01g70540	1.26591	1.28421	1.19181	0.498661	0.500434	0.402097	1.99902	1.21615	6.67517e-10	3.89788e-09
LOC_Os05g15490	LOC_Os05g15490	1.88006	1.85779	1.51684	0.0674362	0	0.0702927	-0.635061	4.80185	6.75692e-10	3.94331e-09
LOC_Os01g48360	LOC_Os01g48360	7.99509	7.00805	6.30987	2.665	2.29297	1.73618	1.62305	1.46591	6.8963e-10	4.01996e-09
LOC_Os05g25770	LOC_Os05g25770	193.554	197.558	217.664	52.4534	62.1735	54.3126	7.57593	1.65268	7.07987e-10	4.12215e-09
LOC_Os01g58510	LOC_Os01g58510	3.32841	2.4627	2.24036	0.519496	0.773982	0.502822	0.968695	1.95708	7.10374e-10	4.13484e-09
LOC_Os06g38670	LOC_Os06g38670	0.622058	0.871121	0.837053	0.193873	0.178404	0.166423	0.900049	1.90509	7.26326e-10	4.22153e-09
LOC_Os02g12090	LOC_Os02g12090	6.31816	5.87439	5.55362	0.347495	0.724811	0.543321	-0.206138	3.21366	7.35539e-10	4.26762e-09
LOC_Os04g43200	LOC_Os04g43200	5.75562	6.17465	5.751	2.22806	2.28558	2.74124	2.31638	1.08748	7.50684e-10	4.3517e-09
LOC_Os02g17750	LOC_Os02g17750	1.16013	0.882226	0.912735	0.199395	0.291132	0.249409	1.03991	1.79792	8.29202e-10	4.78879e-09
LOC_Os07g15680	LOC_Os07g15680	1.3762	1.28631	1.40808	0.283837	0.451072	0.507188	1.5272	1.51842	8.44567e-10	4.87047e-09
LOC_Os07g03000	LOC_Os07g03000	2.00468	2.03464	1.83767	0.797907	0.711106	0.771217	2.04016	1.16519	8.72897e-10	5.02224e-09
LOC_Os02g01130	LOC_Os02g01130	4.16607	5.0081	5.47441	1.2498	1.43378	1.30275	1.14058	1.67675	9.18915e-10	5.27181e-09
LOC_Os07g03170	LOC_Os07g03170	3.7195	3.64027	2.74044	0.915182	0.617587	0.617261	0.759325	2.01632	9.24757e-10	5.30076e-09
LOC_Os11g07870	LOC_Os11g07870	2.18809	2.13625	1.76128	0.902576	0.734425	0.971824	2.67298	1.02175	9.27927e-10	5.31434e-09
LOC_Os04g55200	LOC_Os04g55200	1.75505	1.66804	1.64552	0	0.120802	0.120738	-0.460997	4.09078	9.28348e-10	5.31523e-09
LOC_Os02g53410	LOC_Os02g53410	7.64145	6.41861	6.83534	2.82802	2.4578	1.78097	1.79761	1.36154	9.29204e-10	5.31861e-09
LOC_Os07g41230	LOC_Os07g41230	3.04303	2.90184	3.49454	1.1035	0.920682	1.23651	1.75585	1.33565	9.39262e-10	5.37155e-09
LOC_Os01g74490	LOC_Os01g74490	5.49985	4.54538	6.31937	1.81493	1.61445	1.78052	1.57162	1.45361	9.88697e-10	5.63651e-09
LOC_Os10g20160	LOC_Os10g20160	1.60857	1.66177	1.33894	0.346844	0.613364	0.29866	1.50661	1.67181	9.98697e-10	5.68377e-09
LOC_Os02g57350	LOC_Os02g57350	4.94904	4.65711	4.30709	1.33402	2.02365	1.1377	1.7349	1.43109	1.05105e-09	5.9698e-09
LOC_Os02g03020	LOC_Os02g03020	9.09712	8.74983	7.29164	3.36433	3.67063	3.18313	2.31644	1.09886	1.05541e-09	5.99113e-09
LOC_Os07g01750	LOC_Os07g01750	1.57306	1.75509	1.78216	0.519105	0.297759	0.378765	0.854519	1.88431	1.05587e-09	5.99209e-09
LOC_Os04g44090	LOC_Os04g44090	0.466825	0.42198	0.531917	0.0320939	0.033471	0.0334533	-0.412711	3.56792	1.09871e-09	6.22281e-09
LOC_Os05g08900	LOC_Os05g08900	5.38771	5.45884	4.51988	2.33637	2.22862	1.93045	2.48343	1.04097	1.12126e-09	6.34333e-09
LOC_Os06g13620	LOC_Os06g13620	15.927	16.1818	12.3414	5.21242	6.1156	5.09364	2.03172	1.23571	1.13352e-09	6.40542e-09
LOC_Os08g08850	LOC_Os08g08850	1.21138	1.31103	0.788734	0	0	0	-0.811918	7.2802	1.13541e-09	6.4143e-09
LOC_Os02g44380	LOC_Os02g44380	1.10344	1.32808	1.11954	0.433069	0.433217	0.488263	2.0199	1.1903	1.13794e-09	6.42676e-09
LOC_Os11g35030	LOC_Os11g35030	1.06387	0.813302	0.727329	0.175537	0.109842	0.146378	0.383471	2.37245	1.13899e-09	6.43087e-09
LOC_Os02g46210	LOC_Os02g46210	4.26994	3.95639	3.65436	1.34369	1.13623	1.58988	1.68738	1.34521	1.18103e-09	6.65316e-09
LOC_Os08g33150	LOC_Os08g33150	5.01079	5.7192	6.19622	2.53365	2.32946	2.18923	2.39301	1.06432	1.19151e-09	6.70669e-09
LOC_Os08g42840	LOC_Os08g42840	1.61704	1.55808	1.53374	0.474611	0.628754	0.628422	1.87788	1.24691	1.20695e-09	6.78772e-09
LOC_Os04g50940	LOC_Os04g50940	0.664312	0.541801	0.768322	0.0432672	0.0300825	0.150333	0.208907	2.92602	1.22664e-09	6.8887e-09
LOC_Os03g13040	LOC_Os03g13040	2.87567	2.86653	2.41436	0.957284	0.93325	1.17137	1.97812	1.21394	1.27614e-09	7.1479e-09
LOC_Os03g52390	LOC_Os03g52390	5.0181	3.97076	4.79669	0.616579	1.19421	0.73451	0.480592	2.23271	1.40823e-09	7.81179e-09
LOC_Os03g36279	LOC_Os03g36279	1.50149	1.26256	1.29592	0.31688	0.18026	0.180165	0.318018	2.3603	1.41979e-09	7.86717e-09
LOC_Os01g25270	LOC_Os01g25270	0.960538	1.1695	1.32342	0.268862	0.309914	0.383501	1.20403	1.6454	1.57946e-09	8.70118e-09
LOC_Os10g42130	LOC_Os10g42130	1.97887	1.64681	2.04005	0.657555	0.449298	0.543599	1.25462	1.57631	1.59302e-09	8.77108e-09
LOC_Os05g32590	LOC_Os05g32590	5.72386	6.11157	4.8774	2.47199	1.71871	2.54366	2.42913	1.10922	1.64868e-09	9.05752e-09
LOC_Os11g47600	LOC_Os11g47600	1.49525	0.858165	1.82543	0.171329	0.142944	0.107152	0.045231	3.07734	1.66402e-09	9.1267e-09
LOC_Os01g12290	LOC_Os01g12290	3.32192	3.0028	2.56847	1.04674	1.01226	1.40848	2.2428	1.16058	1.6984e-09	9.31016e-09
LOC_Os10g33440	LOC_Os10g33440	0.442941	0.588329	0.432602	0.0969488	0.147774	0.0855084	0.834913	1.94044	1.70894e-09	9.36538e-09
LOC_Os01g05120	LOC_Os01g05120	2.28529	1.83623	1.42597	0	0.218472	0.163767	-0.19238	3.61003	1.8397e-09	1.00322e-08
LOC_Os08g10670	LOC_Os08g10670	0.494971	0.937456	0.69827	0	0.0709781	0.0236469	-0.381144	4.1876	1.97078e-09	1.07033e-08
LOC_Os05g31020	LOC_Os05g31020	3.75326	3.435	3.66565	1.78719	1.53878	1.32135	2.44634	1.02376	1.97837e-09	1.07402e-08
ChrSy.fgenesh.gene.47	ChrSy.fgenesh.gene.47	8.61297	9.07226	5.93783	1.11461	1.01713	2.17841	0.579788	2.24299	1.97865e-09	1.07402e-08
LOC_Os12g02420	LOC_Os12g02420	5.04406	4.34239	4.00867	1.67268	1.61681	1.44586	1.70572	1.29873	1.98984e-09	1.07981e-08
LOC_Os03g04370	LOC_Os03g04370	5.57099	5.60175	5.07822	1.47072	1.72556	1.98015	1.36543	1.45112	2.00629e-09	1.08814e-08
LOC_Os02g36619	LOC_Os02g36619	0.887505	0.746277	0.645052	0.170275	0.0887908	0.0887439	0.229388	2.48226	2.02388e-09	1.09738e-08
LOC_Os04g58090	LOC_Os04g58090	1.93657	2.0982	1.56845	0.428638	0.284474	0.0812354	0.308563	2.58353	2.04671e-09	1.10916e-08
LOC_Os03g53070	LOC_Os03g53070	4.03489	3.70981	3.50723	1.53122	1.21505	1.3532	1.75943	1.25457	2.05894e-09	1.11457e-08
LOC_Os02g09050	LOC_Os02g09050	10.0001	10.6178	9.7667	3.51389	3.26634	4.77748	2.00504	1.19627	2.06537e-09	1.11729e-08
LOC_Os06g49450	LOC_Os06g49450	2.39416	2.66733	2.6363	0.71648	0.828005	1.23126	1.98119	1.2763	2.07493e-09	1.12201e-08
LOC_Os02g46730	LOC_Os02g46730	3.07972	2.87856	2.43491	1.01629	1.03467	1.03412	1.79782	1.24313	2.24074e-09	1.20742e-08
LOC_Os01g56880	LOC_Os01g56880	17.8693	17.0153	17.0989	9.0919	6.598	6.8641	4.75597	1.00516	2.25808e-09	1.21578e-08
LOC_Os12g37690	LOC_Os12g37690	3.04764	3.27607	3.05695	0.781464	1.24021	0.956229	1.41996	1.45753	2.2927e-09	1.23409e-08
LOC_Os01g04550	LOC_Os01g04550	2.5971	1.91642	1.66079	0.535646	0.611834	0.531748	1.18325	1.67554	2.36845e-09	1.27246e-08
LOC_Os05g10560	LOC_Os05g10560	13.9892	13.2271	11.6943	5.47707	5.10008	4.79154	2.02264	1.139	2.38151e-09	1.27844e-08
LOC_Os03g20600	LOC_Os03g20600	7.84056	7.52641	8.26744	3.14833	3.04463	3.46069	2.09125	1.09458	2.40471e-09	1.28986e-08
LOC_Os07g46030	LOC_Os07g46030	1.14812	1.13298	0.953955	0.282741	0.383336	0.221039	1.10789	1.66262	2.52448e-09	1.35047e-08
LOC_Os06g46900	LOC_Os06g46900	2.79446	3.17556	3.1014	1.02695	1.44259	1.13599	2.14376	1.13462	2.58937e-09	1.38222e-08
LOC_Os06g47560	LOC_Os06g47560	7.08599	7.32033	8.19544	1.69223	0.48132	1.60355	0.37423	2.36055	2.60185e-09	1.38851e-08
LOC_Os10g02720	LOC_Os10g02720	0.466995	0.38193	0.551114	0.0160527	0.0502247	0.0334654	-0.428665	3.54788	2.69906e-09	1.43731e-08
LOC_Os07g43800	LOC_Os07g43800	3.81569	5.35389	4.06035	1.08062	1.66599	1.27332	1.42902	1.5175	3.11753e-09	1.64872e-08
LOC_Os03g46060	LOC_Os03g46060	2.9248	3.02153	2.37031	0.359373	0.321252	0.856219	0.522802	2.22749	3.20746e-09	1.6927e-08
LOC_Os02g07170	LOC_Os02g07170	1.31371	1.03144	0.975113	0.0867037	0.0452121	0	-0.635112	4.27322	3.22289e-09	1.69904e-08
LOC_Os11g06150	LOC_Os11g06150	2.01728	1.99137	1.7075	0.443795	0.462839	0.269847	0.489128	2.06613	3.29727e-09	1.73596e-08
LOC_Os08g19550	LOC_Os08g19550	10.0614	8.63928	11.1027	2.80279	3.03548	3.82043	1.43298	1.43001	3.32674e-09	1.74963e-08
LOC_Os02g44880	LOC_Os02g44880	2.03328	2.26723	1.98582	0.718901	0.666443	0.499568	1.18317	1.53145	3.45955e-09	1.8147e-08
LOC_Os02g52314	LOC_Os02g52314	7.81057	7.12286	6.89173	3.73287	2.68805	2.68663	2.34678	1.05849	3.54996e-09	1.8587e-08
LOC_Os06g28800	LOC_Os06g28800	3.99687	5.29215	5.27807	1.71835	1.74365	1.5975	1.63461	1.32512	3.57748e-09	1.87115e-08
LOC_Os06g11410	LOC_Os06g11410	2.11908	2.54857	2.59474	0.730599	0.707524	0.951932	1.44629	1.40437	3.71591e-09	1.93796e-08
LOC_Os07g15959	LOC_Os07g15959	1.78618	1.59921	1.91893	0.294716	0.153681	0.256	-0.0749968	2.68034	3.773e-09	1.96481e-08
LOC_Os01g51540	LOC_Os01g51540	3.04758	3.14837	2.79496	1.16513	1.05524	0.926842	1.54348	1.31101	3.84731e-09	2.00022e-08
LOC_Os04g01150	LOC_Os04g01150	1.64789	1.78969	1.36182	0.0697177	0.327192	0.327019	0.259765	2.5205	4.1332e-09	2.14161e-08
LOC_Os03g24030	LOC_Os03g24030	4.05219	3.49733	4.1079	1.39645	1.41224	1.10273	1.44173	1.37544	4.19175e-09	2.17081e-08
LOC_Os06g45130	LOC_Os06g45130	26.0624	20.9411	15.4267	4.99524	5.20958	7.24428	1.42893	1.63753	4.47992e-09	2.31046e-08
LOC_Os08g31769	LOC_Os08g31769	6.40883	6.28554	5.46693	2.34244	1.95436	1.04643	1.36994	1.55636	4.54338e-09	2.34077e-08
LOC_Os10g38600	LOC_Os10g38600	1.06069	1.90317	1.79925	0.0921114	0.192128	0.192026	-0.178883	3.08465	4.66532e-09	2.39802e-08
LOC_Os06g14390	LOC_Os06g14390	3.84798	3.42215	3.8562	1.7391	1.32431	1.4387	2.05424	1.10524	4.86468e-09	2.49664e-08
LOC_Os01g40580	LOC_Os01g40580	1.16846	1.29996	1.36065	0.148303	0.0386667	0.231878	-0.165554	2.95197	4.97044e-09	2.54633e-08
LOC_Os10g41760	LOC_Os10g41760	3.0544	3.56699	3.13875	1.31471	1.57679	1.11916	2.19929	1.08333	5.04639e-09	2.58325e-08
LOC_Os05g06970	LOC_Os05g06970	0.85245	0.421176	0.832553	0.0305767	0	0	-0.791357	5.421	5.0559e-09	2.58679e-08
LOC_Os04g58400	LOC_Os04g58400	2.72102	2.31785	2.28452	0.590741	0.657162	0.697866	0.814475	1.70916	5.30782e-09	2.7039e-08
LOC_Os04g49420	LOC_Os04g49420	2.41025	2.13926	2.15506	0.448097	0.730195	0.817386	1.19892	1.5525	5.4122e-09	2.75006e-08
LOC_Os01g62190	LOC_Os01g62190	4.48055	3.66441	4.19363	1.59151	0.856672	1.1773	1.20377	1.56063	5.57635e-09	2.82914e-08
LOC_Os04g19114	LOC_Os04g19114	0.479893	0.255393	0.41188	0.0359915	0.0375359	0	-0.320631	3.68109	5.60516e-09	2.84159e-08
LOC_Os04g52504	LOC_Os04g52504	6.21207	7.03856	7.04563	2.5349	2.93102	2.64227	1.9193	1.12585	5.76156e-09	2.91791e-08
LOC_Os02g46740	LOC_Os02g46740	1.63338	1.07644	1.04517	0.139399	0.290761	0.290607	0.531006	2.17854	6.00799e-09	3.02659e-08
LOC_Os11g40850	LOC_Os11g40850	6.46442	6.42134	6.0707	0.820474	0.85568	0.213807	-0.320545	3.07011	6.09751e-09	3.06859e-08
LOC_Os09g28160	LOC_Os09g28160	4.50876	4.03682	3.96317	1.48787	1.42241	1.68014	1.60741	1.24693	6.11721e-09	3.07695e-08
LOC_Os12g05770	LOC_Os12g05770	6.31816	7.03477	6.85631	2.95371	2.47644	2.47513	1.83483	1.15255	6.15113e-09	3.09167e-08
LOC_Os09g26460	LOC_Os09g26460	3.60821	2.86222	3.58692	1.51495	1.27505	0.969635	1.93151	1.21926	6.15594e-09	3.09331e-08
LOC_Os03g52500	LOC_Os03g52500	13.5105	16.0509	14.5147	5.99101	5.52156	4.7925	1.67245	1.23199	6.43135e-09	3.22602e-08
LOC_Os07g34598	LOC_Os07g34598	2.13367	2.2924	2.45896	0.950537	1.0464	0.733926	2.00187	1.13518	6.44383e-09	3.23071e-08
LOC_Os05g06660	LOC_Os05g06660	2.63065	2.89111	2.84257	1.01587	1.30024	0.938567	1.88427	1.16351	6.63449e-09	3.31957e-08
LOC_Os01g68960	LOC_Os01g68960	3.46269	2.76727	2.61616	0.485098	0.843189	0.674194	0.595485	1.94015	6.78162e-09	3.38775e-08
LOC_Os02g42000	LOC_Os02g42000	2.09524	1.87973	2.15404	0.318418	0.189761	0.568981	0.269436	2.29656	6.95923e-09	3.47074e-08
LOC_Os12g32814	LOC_Os12g32814	1.61419	1.66757	2.13041	0.323924	0.337823	0.487709	0.46333	2.03103	7.0538e-09	3.5144e-08
LOC_Os11g08840	LOC_Os11g08840	6.44979	9.38271	8.99891	2.17184	2.83129	2.15065	1.12435	1.59367	7.3984e-09	3.67508e-08
LOC_Os11g34570	LOC_Os11g34570	2.36583	2.68848	2.23359	0.455417	0.271405	0.406893	-0.00152536	2.45509	7.43632e-09	3.693e-08
LOC_Os01g70480	LOC_Os01g70480	6.67753	6.45803	6.31352	2.40282	2.93376	1.95481	1.74538	1.21598	7.74598e-09	3.83464e-08
LOC_Os05g38860	LOC_Os05g38860	1.73017	1.78738	1.35182	0.228379	0.11909	0.0595133	-0.444725	3.29829	7.83882e-09	3.87841e-08
LOC_Os09g38100	LOC_Os09g38100	2.22025	2.55961	2.82838	0.90257	0.913614	0.885461	1.51866	1.29462	7.87767e-09	3.89434e-08
LOC_Os06g44190	LOC_Os06g44190	27.8467	25.3429	31.7295	10.575	13.1204	12.7334	2.28465	1.02734	7.87883e-09	3.89434e-08
LOC_Os04g55260	LOC_Os04g55260	2.12987	2.10938	1.94262	0.885821	0.772384	0.983891	2.15425	1.0271	7.9891e-09	3.94591e-08
LOC_Os11g28470	LOC_Os11g28470	1.93723	2.22366	1.5066	0.562329	0.462993	0.462749	0.848076	1.71776	8.8231e-09	4.32679e-08
LOC_Os01g66240	LOC_Os01g66240	3.10954	3.88162	3.60639	1.71023	1.22623	1.25344	2.01957	1.13508	8.93968e-09	4.37858e-08
LOC_Os02g11970	LOC_Os02g11970	1.3296	1.19441	0.733973	0	0.0497381	0.0497119	-0.791179	4.61042	9.19866e-09	4.4933e-08
LOC_Os08g26240	LOC_Os08g26240	9.01246	9.43804	12.2988	3.36111	4.14267	3.18499	1.58368	1.32836	9.33356e-09	4.55585e-08
LOC_Os01g18220	LOC_Os01g18220	2.56029	2.58122	2.0185	0.890692	0.902372	0.636632	1.47234	1.35439	9.70407e-09	4.72374e-08
LOC_Os07g07715	LOC_Os07g07715	2.9579	3.15121	3.61107	0.533802	0.636237	0.715389	0.219155	2.15618	9.81313e-09	4.77359e-08
LOC_Os02g33780	LOC_Os02g33780	2.86788	3.24488	3.16772	1.29565	1.20437	1.14502	1.7559	1.14752	1.03244e-08	5.00281e-08
LOC_Os01g73005	LOC_Os01g73005	1.32241	1.25229	1.68618	0.272743	0.0948155	0.379061	0.32748	2.29944	1.04265e-08	5.05105e-08
LOC_Os01g07376	LOC_Os01g07376	4.56707	5.00233	6.01895	2.13357	1.75169	2.08199	1.80433	1.18688	1.06829e-08	5.16772e-08
LOC_Os02g51890	LOC_Os02g51890	1.34261	1.73689	1.6066	0.598724	0.738891	0.686494	2.29715	1.01371	1.09869e-08	5.30447e-08
LOC_Os04g49410	LOC_Os04g49410	2.30906	2.05198	2.03692	0.594018	0.91858	0.832691	1.64996	1.2525	1.1571e-08	5.56494e-08
LOC_Os07g44410	LOC_Os07g44410	2.53414	2.41657	2.78437	1.04532	1.17404	1.02674	2.00476	1.05619	1.22573e-08	5.87944e-08
LOC_Os05g41950	LOC_Os05g41950	3.08779	3.24952	3.72032	1.14276	1.63871	1.38969	2.13004	1.07572	1.22866e-08	5.89208e-08
LOC_Os07g38250	LOC_Os07g38250	0.862721	0.974806	0.868914	0.177934	0.208765	0.0927356	0.134925	2.27592	1.23283e-08	5.9085e-08
LOC_Os11g02200	LOC_Os11g02200	22.2774	21.1647	22.9229	9.68159	8.72794	10.2627	2.08836	1.01303	1.24e-08	5.93504e-08
LOC_Os02g38320	LOC_Os02g38320	2.22532	3.01413	2.75294	0.448767	0.765857	0.893028	0.880847	1.72403	1.28817e-08	6.14789e-08
LOC_Os08g37930	LOC_Os08g37930	3.39736	3.6447	4.21138	0.215599	0.674551	0.674194	-0.113057	2.63077	1.39349e-08	6.62522e-08
LOC_Os04g32404	LOC_Os04g32404	3.04731	2.99994	3.39635	1.33094	1.26467	1.07903	1.70916	1.16222	1.43334e-08	6.80819e-08
LOC_Os05g29900	LOC_Os05g29900	3.57662	3.12646	3.65436	0.817111	1.18357	1.27758	1.15665	1.46436	1.4759e-08	7.00033e-08
LOC_Os01g45450	LOC_Os01g45450	2.12449	3.23815	2.31301	0.459721	0.569344	0.958388	1.2995	1.74827	1.52344e-08	7.21728e-08
LOC_Os09g19970	LOC_Os09g19970	4.24541	4.34194	4.89264	2.13647	1.7533	1.75237	2.00463	1.0568	1.55217e-08	7.34117e-08
LOC_Os01g64949	LOC_Os01g64949	4.26386	5.13901	5.55245	1.2563	1.04817	1.65872	0.759188	1.71257	1.55615e-08	7.35826e-08
LOC_Os01g10110	LOC_Os01g10110	0.623021	0.922528	0.567913	0.171329	0.0536041	0.0892929	0.113135	2.50925	1.59684e-08	7.53818e-08
LOC_Os11g29210	LOC_Os11g29210	2.32884	1.96842	2.55017	0.349321	0.485748	0.424804	0.101911	2.23149	1.61798e-08	7.62711e-08
LOC_Os10g35020	LOC_Os10g35020	2.06388	2.24435	1.93083	0.896149	0.785066	0.878062	1.85151	1.08416	1.75698e-08	8.23957e-08
LOC_Os11g37700	LOC_Os11g37700	0.812691	0.736058	0.598009	0.146951	0.25862	0.24891	1.17282	1.51581	1.83851e-08	8.59967e-08
LOC_Os01g72250	LOC_Os01g72250	3.14061	3.14713	3.09797	1.3473	1.3781	1.26934	1.92546	1.0333	1.99096e-08	9.25852e-08
LOC_Os02g36190	LOC_Os02g36190	2.44369	2.5245	2.83068	1.17211	1.05126	0.879663	1.77676	1.12932	2.18328e-08	1.00894e-07
LOC_Os01g10130	LOC_Os01g10130	2.26256	2.1426	2.39389	0.933295	0.730007	0.81069	1.40613	1.25715	2.34099e-08	1.07668e-07
LOC_Os01g65260	LOC_Os01g65260	1.84712	2.30694	1.85786	0.705068	0.782763	0.663811	1.40645	1.27972	2.43324e-08	1.11541e-07
LOC_Os02g54890	LOC_Os02g54890	2.18415	2.22983	2.08297	0.614766	0.641146	1.08274	1.61536	1.27742	2.44527e-08	1.12001e-07
LOC_Os12g36890	LOC_Os12g36890	0.29522	0.212162	0.300865	0.0211786	0.033131	0	-0.598645	3.60235	2.44551e-08	1.12001e-07
LOC_Os01g04540	LOC_Os01g04540	2.48091	1.63325	2.13794	0.862835	0.565028	0.773888	1.63424	1.30568	2.4967e-08	1.14083e-07
LOC_Os03g17680	LOC_Os03g17680	9.36226	10.3096	10.249	4.41358	4.33741	3.80429	1.88084	1.05295	2.50952e-08	1.14643e-07
LOC_Os07g25490	LOC_Os07g25490	3.05635	1.95459	2.77179	0.360208	0.751329	0.250311	0.219129	2.30631	2.58926e-08	1.18016e-07
LOC_Os06g09910	LOC_Os06g09910	2.46183	2.51185	2.90899	1.0531	0.993693	1.09771	1.69819	1.12815	2.62103e-08	1.19273e-07
LOC_Os05g49070	LOC_Os05g49070	3.7243	3.34729	3.52824	1.44408	1.44196	1.5693	1.85139	1.05276	2.63177e-08	1.19707e-07
LOC_Os03g41390	LOC_Os03g41390	1.33151	1.10044	0.823608	0.146465	0.15275	0.0763344	-0.350592	2.86629	2.64576e-08	1.20316e-07
LOC_Os11g47640	LOC_Os11g47640	1.33747	1.27541	1.40673	0.212191	0.221297	0.176944	-0.22006	2.49084	2.65465e-08	1.20693e-07
LOC_Os10g04520	LOC_Os10g04520	2.57781	2.14524	2.0281	0.472593	0.246436	0.492611	0.0568336	2.25607	2.67525e-08	1.21463e-07
LOC_Os10g34840	LOC_Os10g34840	2.10017	1.98366	1.64092	0.445531	0.258138	0.361202	0.0795845	2.20239	2.69199e-08	1.22168e-07
LOC_Os09g04430	LOC_Os09g04430	2.18008	1.42821	2.07726	0.526403	0.182997	0.320075	0.229187	2.24384	2.73695e-08	1.24011e-07
LOC_Os05g02740	LOC_Os05g02740	9.89774	9.08894	9.75621	3.78034	4.02141	4.64975	2.00182	1.01074	2.84352e-08	1.28489e-07
LOC_Os12g34350	LOC_Os12g34350	2.50668	2.39413	2.77151	1.11203	1.26148	0.833763	2.03412	1.06053	3.04037e-08	1.36766e-07
LOC_Os12g32760	LOC_Os12g32760	0.857983	0.886357	0.628467	0.0663588	0.0692063	0.207509	-0.0748344	2.56746	3.15781e-08	1.41697e-07
LOC_Os01g05830	LOC_Os01g05830	3.73393	2.98346	2.87753	1.29957	1.33023	1.48004	2.06304	1.02546	3.19661e-08	1.43148e-07
LOC_Os04g35030	LOC_Os04g35030	0.546716	0.564796	0.513418	0.0867376	0.0723676	0.0904117	-0.233967	2.47255	3.24535e-08	1.45168e-07
LOC_Os04g50930	LOC_Os04g50930	2.72851	2.90005	3.07479	1.45016	1.28666	0.902439	2.06572	1.05652	3.4703e-08	1.54883e-07
LOC_Os02g50460	LOC_Os02g50460	1.2897	1.91312	1.51797	0.436508	0.426786	0.426561	0.723673	1.66335	3.52686e-08	1.57056e-07
LOC_Os05g46790	LOC_Os05g46790	2.77347	2.34424	2.13415	0.416015	0.433866	0.433637	-0.0624582	2.27716	3.65361e-08	1.62375e-07
LOC_Os04g33360	LOC_Os04g33360	3.28621	2.53852	2.66013	1.09909	1.06984	1.2984	1.8481	1.09374	3.67704e-08	1.63343e-07
LOC_Os03g63380	LOC_Os03g63380	2.36253	2.50019	2.08227	0.617996	0.49578	0.644174	0.471994	1.77136	3.7543e-08	1.66564e-07
LOC_Os09g39020	LOC_Os09g39020	1.31505	1.2986	1.43546	0.558407	0.399338	0.515539	1.36045	1.25689	4.02703e-08	1.77979e-07
LOC_Os04g20290	LOC_Os04g20290	1.62194	1.86176	2.46413	0.247794	0.568539	0.206632	0.113009	2.3298	4.0573e-08	1.79278e-07
LOC_Os10g38360	LOC_Os10g38360	3.53318	3.14464	3.60997	0.85203	1.26273	1.35555	1.18836	1.37298	4.18176e-08	1.84328e-07
LOC_Os06g24930	LOC_Os06g24930	6.08204	6.66016	5.58366	1.75617	2.61646	2.98119	1.90691	1.12149	4.19267e-08	1.84687e-07
LOC_Os10g29570	LOC_Os10g29570	4.19911	3.76719	5.0724	1.45862	0.665529	0.760203	0.410375	1.96017	4.2296e-08	1.86149e-07
LOC_Os01g06750	LOC_Os01g06750	2.09754	2.50316	2.43711	0.775721	0.777891	0.932976	1.24475	1.30086	4.23272e-08	1.86245e-07
LOC_Os08g10270	LOC_Os08g10270	2.96457	2.82703	2.78401	0.282201	0.392414	0.58831	-0.276609	2.5385	4.26815e-08	1.87763e-07
LOC_Os10g34990	LOC_Os10g34990	2.03941	2.80913	2.76639	0.467358	0.194965	0.097431	-0.477586	3.052	4.28875e-08	1.88628e-07
LOC_Os06g41980	LOC_Os06g41980	0.857555	0.74749	1.15161	0.176869	0.207515	0.184361	0.208775	2.07016	4.30185e-08	1.89162e-07
LOC_Os02g47650	LOC_Os02g47650	119.448	106.743	102.55	18.3959	23.869	27.3673	5.02507	2.04445	4.36882e-08	1.91938e-07
LOC_Os03g49160	LOC_Os03g49160	3.37274	3.30559	3.5474	1.07018	0.818477	0.669309	0.445881	1.78718	4.50375e-08	1.97301e-07
LOC_Os09g34020	LOC_Os09g34020	3.72109	2.28571	2.65201	0.331877	0.692236	0.259451	-0.100276	2.53378	4.54429e-08	1.98946e-07
LOC_Os12g14520	LOC_Os12g14520	4.26437	6.88342	5.33619	1.53915	1.37588	0.91677	0.48063	1.88878	4.72162e-08	2.06347e-07
LOC_Os06g09950	LOC_Os06g09950	12.1024	12.2421	8.86493	2.7041	2.16933	3.68591	0.595474	1.74714	4.95804e-08	2.16159e-07
LOC_Os06g05424	LOC_Os06g05424	2.06555	2.80069	2.52167	0.532519	0.222148	0.777106	0.346454	2.05588	5.0252e-08	2.18848e-07
LOC_Os05g10650	LOC_Os05g10650	2.53057	2.21816	2.39661	0.88569	0.747753	1.23094	1.80441	1.12202	5.2939e-08	2.29847e-07
LOC_Os03g14700	LOC_Os03g14700	2.04165	2.0786	2.0229	0.659091	0.483707	0.966902	1.32302	1.34211	5.37913e-08	2.33244e-07
LOC_Os01g59050	LOC_Os01g59050	1.82296	1.65726	1.38872	0.300785	0.282322	0.627051	0.603336	1.80471	5.72881e-08	2.47118e-07
LOC_Os06g21369	LOC_Os06g21369	6.4	5.9409	6.06944	2.21911	2.39413	2.23334	1.2941	1.22745	5.86218e-08	2.52543e-07
LOC_Os10g34940	LOC_Os10g34940	205.788	238.615	201.139	43.26	55.6116	57.217	5.44	1.85195	6.2621e-08	2.68382e-07
LOC_Os07g39720	LOC_Os07g39720	5.08904	5.6903	5.37957	2.37087	1.95748	2.47129	1.77686	1.0484	6.32721e-08	2.70939e-07
LOC_Os06g04210	LOC_Os06g04210	7.41374	8.40612	8.12369	2.08848	1.86694	2.79893	0.634272	1.62142	6.36332e-08	2.72252e-07
LOC_Os03g61690	LOC_Os03g61690	2.53664	2.39591	2.619	1.19583	0.789859	1.22571	1.98967	1.03403	6.39725e-08	2.73586e-07
LOC_Os12g38920	LOC_Os12g38920	2.06105	1.98403	1.96719	0.966105	0.745595	0.765341	1.69814	1.07713	6.65379e-08	2.83646e-07
LOC_Os09g23420	LOC_Os09g23420	2.62193	1.49442	3.00223	0.372943	0.311156	0.310992	-0.220184	2.61253	6.73165e-08	2.86598e-07
LOC_Os01g61510	LOC_Os01g61510	2.68673	1.90236	1.53313	0.473191	0.727256	0.623033	1.23486	1.54795	6.76249e-08	2.87849e-07
LOC_Os02g18460	LOC_Os02g18460	2.06009	2.16491	2.32421	0.732566	0.88624	0.702509	1.17252	1.29707	6.88471e-08	2.92615e-07
LOC_Os02g06400	LOC_Os02g06400	1.17975	2.01361	1.4027	0.402009	0.463391	0.52931	1.06875	1.51566	6.94689e-08	2.95069e-07
LOC_Os08g26010	LOC_Os08g26010	0.642467	0.392194	0.570427	0.0722766	0	0	-0.791359	4.07832	7.47201e-08	3.15427e-07
LOC_Os03g03680	LOC_Os03g03680	0.842248	0.892998	0.779294	0.237711	0.0953503	0.24778	0.365009	1.89835	7.66754e-08	3.23203e-07
LOC_Os06g15750	LOC_Os06g15750	0.622945	0.592739	0.288191	0.09467	0.0705231	0.0704858	-0.0134089	2.4398	7.93793e-08	3.33474e-07
LOC_Os01g04070	LOC_Os01g04070	0.443105	0.350948	0.591442	0.097482	0.101665	0.063507	0.0681159	2.18619	8.03761e-08	3.37093e-07
LOC_Os04g48750	LOC_Os04g48750	1.51994	1.4109	1.61354	0.508842	0.511723	0.681937	1.35122	1.21964	8.21744e-08	3.44201e-07
LOC_Os02g36070	LOC_Os02g36070	1.48437	1.2881	1.18877	0.41636	0.255427	0.433996	0.641871	1.6325	8.28666e-08	3.46955e-07
LOC_Os12g24650	LOC_Os12g24650	0.684496	1.14909	0.584953	0.094117	0.171772	0.0490518	-0.152053	2.70212	8.32574e-08	3.48518e-07
LOC_Os02g56334	LOC_Os02g56334	2.6085	2.72118	1.82329	0.843916	1.05615	0.945638	1.79799	1.12853	8.54987e-08	3.57525e-07
LOC_Os06g06450	LOC_Os06g06450	1.89583	1.51955	1.72389	0.512359	0.506221	0.646496	0.91886	1.42645	8.68151e-08	3.62878e-07
LOC_Os09g19300	LOC_Os09g19300	1.06056	0.868947	0.982225	0.286621	0.377583	0.283038	0.937675	1.42085	8.87672e-08	3.7034e-07
LOC_Os10g03100	LOC_Os10g03100	0.78478	0.65735	0.828607	0.209979	0.164242	0.182395	0.308311	1.81923	8.89208e-08	3.70825e-07
LOC_Os10g24290	LOC_Os10g24290	3.27231	2.68453	3.28993	1.03221	1.32492	0.537966	1.18302	1.47457	9.01682e-08	3.75321e-07
LOC_Os10g41420	LOC_Os10g41420	5.96715	5.64354	4.67871	1.9414	2.16933	1.80682	1.2498	1.25858	9.05044e-08	3.76564e-07
LOC_Os05g51520	LOC_Os05g51520	1.95748	2.51146	2.28181	0.963731	0.869262	0.678752	1.39725	1.22212	9.08527e-08	3.77934e-07
LOC_Os04g22120	LOC_Os04g22120	0.630333	0.738002	0.533537	0.0866698	0.180778	0.090341	0.0104232	2.19359	9.10597e-08	3.78559e-07
LOC_Os05g24780	LOC_Os05g24780	1.82155	1.36268	1.34961	0.310916	0.108086	0.216058	-0.335585	2.59222	9.11935e-08	3.78957e-07
LOC_Os11g46000	LOC_Os11g46000	0.357524	0.279808	0.317435	0.0536279	0.0652506	0.0745327	-0.00161512	2.09175	9.35279e-08	3.88092e-07
LOC_Os09g15790	LOC_Os09g15790	1.46315	1.40848	1.20166	0.274338	0.429165	0.400342	0.514365	1.68038	9.7805e-08	4.04998e-07
LOC_Os12g41560	LOC_Os12g41560	1.47088	1.83757	2.00449	0.620843	0.470897	0.58831	0.89342	1.45704	1.00608e-07	4.15914e-07
LOC_Os02g44840	LOC_Os02g44840	2.79437	2.70636	2.55858	0.648374	0.601063	0.525652	0.0795463	1.96658	1.02584e-07	4.23646e-07
LOC_Os01g34010	LOC_Os01g34010	0.644268	0.404099	0.516867	0.0759307	0.0593917	0.0791471	-0.412783	2.63131	1.06829e-07	4.39992e-07
LOC_Os07g46470	LOC_Os07g46470	1.85524	1.56354	1.33511	0.483334	0.252037	0.251904	0.134816	2.04298	1.09922e-07	4.51334e-07
LOC_Os05g18730	LOC_Os05g18730	0.928544	1.02618	0.90687	0.267223	0.27869	0.315681	0.657133	1.52713	1.11006e-07	4.55318e-07
LOC_Os02g34760	LOC_Os02g34760	2.02403	2.19552	2.07563	0.807074	0.841706	0.667207	1.20389	1.24035	1.12343e-07	4.6023e-07
LOC_Os02g40260	LOC_Os02g40260	1.01569	0.623007	0.89898	0.209483	0.109236	0.0272945	-0.206358	2.63115	1.2174e-07	4.97095e-07
LOC_Os07g46920	LOC_Os07g46920	1.59475	1.29128	0.715621	0.21335	0.18542	0.148258	-0.139014	2.4837	1.24525e-07	5.07637e-07
LOC_Os03g58320	LOC_Os03g58320	0.773838	1.59886	0.982508	0.255364	0.0998705	0.13309	-0.100154	2.53522	1.28893e-07	5.2384e-07
LOC_Os07g41060	LOC_Os07g41060	2.66484	2.97968	2.81697	1.39667	0.944096	1.24016	1.78023	1.03804	1.32275e-07	5.36601e-07
LOC_Os11g07030	LOC_Os11g07030	2.2878	2.1929	2.46475	0.992352	1.21757	0.730155	1.90328	1.04245	1.34569e-07	5.4524e-07
LOC_Os06g46340	LOC_Os06g46340	0.399225	0.412427	0.508573	0.085919	0.0746715	0.074632	-0.22011	2.26563	1.36244e-07	5.51583e-07
LOC_Os12g02540	LOC_Os12g02540	0.857963	0.823026	0.857887	0.117968	0.316364	0.228364	0.522692	1.74035	1.36622e-07	5.52887e-07
LOC_Os07g35370	LOC_Os07g35370	2.11622	2.05235	1.64502	0.819484	0.928965	0.668501	1.76655	1.06467	1.37127e-07	5.54819e-07
LOC_Os06g13070	LOC_Os06g13070	0.961459	1.60813	1.20731	0.226627	0.157568	0.275598	-0.125975	2.2899	1.37984e-07	5.57606e-07
LOC_Os05g33400	LOC_Os05g33400	1.12337	0.598978	0.814014	0.0597916	0.0623573	0.186973	-0.39699	2.8054	1.449e-07	5.82608e-07
LOC_Os09g32150	LOC_Os09g32150	5.35371	4.14807	4.35728	1.56427	2.11121	1.96623	1.64598	1.10106	1.4561e-07	5.84991e-07
LOC_Os11g07880	LOC_Os11g07880	2.71305	3.52142	3.46501	1.2052	0.718239	0.957146	0.723465	1.54216	1.48618e-07	5.96593e-07
LOC_Os09g28730	LOC_Os09g28730	2.35775	2.12643	2.37582	0.864499	0.804995	0.901118	1.18818	1.2166	1.55274e-07	6.21687e-07
LOC_Os12g43350	LOC_Os12g43350	1.82452	1.84388	1.27834	0.458108	0.477765	0.443405	0.547348	1.63285	1.571e-07	6.27866e-07
LOC_Os02g53230	LOC_Os02g53230	0.870694	0.971446	0.833362	0.215494	0.269689	0.37437	0.880732	1.43821	1.57195e-07	6.28121e-07
LOC_Os06g11450	LOC_Os06g11450	1.62651	1.25259	1.3286	0.439152	0.407108	0.483185	0.773106	1.45989	1.58257e-07	6.31692e-07
LOC_Os02g06070	LOC_Os02g06070	0.719034	0.614741	0.823328	0.143185	0.106664	0.191893	-0.0136519	2.07529	1.60475e-07	6.40071e-07
LOC_Os04g49194	LOC_Os04g49194	1.72986	1.8683	1.53589	0.518953	0.541221	0.507126	0.641946	1.5053	1.68123e-07	6.68974e-07
LOC_Os02g09390	LOC_Os02g09390	2.94848	2.28449	2.94822	1.21623	0.785212	1.1772	1.539	1.16453	1.69084e-07	6.72664e-07
LOC_Os09g20460	LOC_Os09g20460	1.57782	1.44889	1.82636	0.530317	0.502794	0.653286	1.02213	1.32706	1.73056e-07	6.87915e-07
LOC_Os03g57569	LOC_Os03g57569	1.19392	1.25625	1.46836	0.583688	0.361436	0.418284	1.11297	1.31834	1.80613e-07	7.15391e-07
LOC_Os09g30330	LOC_Os09g30330	1.21068	1.02623	1.18242	0.307322	0.373927	0.21356	0.364953	1.72721	1.87236e-07	7.40888e-07
LOC_Os01g09140	LOC_Os01g09140	2.72671	2.69441	2.66307	0.19561	0.714011	0.203895	-0.412676	2.63133	1.88412e-07	7.45246e-07
LOC_Os03g05870	LOC_Os03g05870	3.95898	3.08224	2.74582	0.994036	0.987323	1.33218	1.04556	1.36177	1.92063e-07	7.58484e-07
LOC_Os10g41980	LOC_Os10g41980	576.024	550.144	550.692	62.7721	70.6648	84.9725	7.56287	2.74474	2.0756e-07	8.1549e-07
LOC_Os09g30380	LOC_Os09g30380	0.880657	0.584859	0.752588	0.246503	0.243549	0.189327	0.751965	1.50458	2.0983e-07	8.23435e-07
LOC_Os08g29600	LOC_Os08g29600	8.09904	5.37871	7.25083	2.70447	2.98643	1.9899	1.40607	1.23437	2.118e-07	8.30839e-07
LOC_Os04g32740	LOC_Os04g32740	0.686887	0.946136	0.596314	0.146916	0.196997	0.0875079	-0.0255099	2.14526	2.22578e-07	8.70383e-07
LOC_Os10g42520	LOC_Os10g42520	2.75407	2.7266	3.25016	0.47335	0.691126	0.493401	-0.206275	2.18002	2.23772e-07	8.74368e-07
LOC_Os07g46420	LOC_Os07g46420	1.31863	1.56864	1.09273	0.36262	0.3438	0.240533	0.198588	1.85325	2.25823e-07	8.81863e-07
LOC_Os05g45070	LOC_Os05g45070	1.05086	1.08561	1.2424	0.228144	0.14276	0.0475616	-0.563044	2.75458	2.29806e-07	8.96715e-07
LOC_Os08g41380	LOC_Os08g41380	2.20602	1.8485	1.84332	0.889752	0.885752	0.69558	1.61505	1.05452	2.47936e-07	9.62856e-07
LOC_Os01g56850	LOC_Os01g56850	1.74151	1.82341	1.53997	0.718364	0.728941	0.647605	1.45924	1.08304	2.51415e-07	9.75315e-07
LOC_Os12g42200	LOC_Os12g42200	0.409007	0.404162	0.468931	0.0880243	0.0918015	0.0458765	-0.291197	2.27895	2.57094e-07	9.94637e-07
LOC_Os08g07660	LOC_Os08g07660	3.28676	2.69073	2.96777	0.716257	1.12049	1.06657	0.800799	1.42651	2.65259e-07	1.02444e-06
LOC_Os01g17330	LOC_Os01g17330	2.29328	2.11067	1.83252	0.859969	0.538122	0.645405	0.854407	1.40071	2.668e-07	1.02939e-06
LOC_Os03g26910	LOC_Os03g26910	2.24559	1.86242	2.47118	0.730599	0.870798	0.97913	1.38348	1.15623	2.75268e-07	1.06002e-06
LOC_Os11g38790	LOC_Os11g38790	1.29049	1.33317	1.06647	0.286635	0.0854099	0.256094	-0.262293	2.31881	2.78739e-07	1.07153e-06
LOC_Os11g04560	LOC_Os11g04560	1.41584	1.31135	1.52584	0.0402778	0.378055	0.335871	-0.0500258	2.29306	2.89347e-07	1.10804e-06
LOC_Os01g37380	LOC_Os01g37380	1.36808	1.11261	1.194	0.336194	0.400709	0.400497	0.603171	1.49055	2.94861e-07	1.12699e-06
LOC_Os12g18530	LOC_Os12g18530	0.417151	0.49479	0.407414	0.0509846	0.119638	0.106288	-0.0377218	2.04215	3.02104e-07	1.15268e-06
LOC_Os11g38810	LOC_Os11g38810	0.772503	0.989581	1.11662	0.229431	0.212689	0.239149	0.112939	1.86818	3.04981e-07	1.16255e-06
LOC_Os12g05690	LOC_Os12g05690	7.96248	6.06725	5.46018	2.93507	2.57514	1.6511	2.06307	1.24068	3.12254e-07	1.18891e-06
LOC_Os11g44415	LOC_Os11g44415	9.41313	5.93701	6.58054	3.26978	2.21656	2.55622	1.44157	1.24457	3.15547e-07	1.20099e-06
LOC_Os10g42020	LOC_Os10g42020	4.0501	5.85766	5.93335	1.73747	0.766628	0.487596	1.05139	2.18388	3.36956e-07	1.27421e-06
LOC_Os02g47030	LOC_Os02g47030	2.22225	2.29574	2.20326	0.972223	0.898062	0.868633	1.34182	1.09363	3.37582e-07	1.2758e-06
LOC_Os01g57100	LOC_Os01g57100	1.45901	1.55159	1.27827	0.566432	0.572277	0.590425	1.33724	1.1088	3.47744e-07	1.31252e-06
LOC_Os12g44260	LOC_Os12g44260	5.16177	2.15568	2.89606	0.724836	0.472461	0.472212	0.0219724	2.38926	3.57641e-07	1.34733e-06
LOC_Os05g15530	LOC_Os05g15530	2.38596	2.79909	2.21178	0.967516	0.800267	1.04328	1.18834	1.19187	3.737e-07	1.4028e-06
LOC_Os01g40680	LOC_Os01g40680	2.45316	3.08224	2.33115	1.09397	0.912726	1.25433	1.58778	1.06776	3.78926e-07	1.42108e-06
LOC_Os11g14380	LOC_Os11g14380	0.459616	0.420029	0.587007	0.0875028	0.0912575	0.136814	-0.0625689	2.00755	4.06954e-07	1.51792e-06
LOC_Os12g29820	LOC_Os12g29820	0.977016	1.00933	0.584839	0.156006	0.0271166	0.216818	-0.165503	2.44884	4.15532e-07	1.54732e-06
LOC_Os02g36990	LOC_Os02g36990	4.81222	3.18167	3.94791	1.74682	1.57335	1.69666	1.66084	1.05373	4.34298e-07	1.61208e-06
LOC_Os05g49670	LOC_Os05g49670	2.32056	2.45438	1.78074	0.820474	0.475378	0.570152	0.48901	1.59715	4.42649e-07	1.64064e-06
LOC_Os06g05910	LOC_Os06g05910	2.47443	2.24068	1.96914	0.705663	0.893646	1.10333	1.46366	1.10946	4.46893e-07	1.65514e-06
LOC_Os08g02996	LOC_Os08g02996	0.979095	1.20516	0.610366	0.274976	0.268852	0.250796	0.649739	1.6011	4.74071e-07	1.74833e-06
LOC_Os01g66180	LOC_Os01g66180	3.6259	3.53378	3.34082	1.24169	1.53041	0.882465	0.912594	1.31968	5.08232e-07	1.86942e-06
LOC_Os01g51030	LOC_Os01g51030	2.94508	3.40041	3.55312	1.21483	0.968851	0.670388	0.445847	1.58317	5.13896e-07	1.88823e-06
LOC_Os01g38140	LOC_Os01g38140	0.516388	0.424036	0.46554	0.120158	0.136706	0.14802	0.34633	1.59237	5.36919e-07	1.96775e-06
LOC_Os01g51020	LOC_Os01g51020	3.39043	3.4325	3.11261	1.45448	1.10849	0.816354	0.841149	1.34688	5.9154e-07	2.15173e-06
LOC_Os06g45970	LOC_Os06g45970	4.54216	4.83038	3.52282	0.551064	1.03448	1.49346	0.156513	1.86025	5.93123e-07	2.15592e-06
LOC_Os09g38920	LOC_Os09g38920	2.64765	2.47647	2.79551	1.23973	1.23136	0.830728	1.49751	1.06181	6.05628e-07	2.19857e-06
LOC_Os01g45460	LOC_Os01g45460	1.38067	1.31661	1.14099	0.350473	0.304593	0.456648	0.37422	1.58054	6.07026e-07	2.20324e-06
LOC_Os04g43060	LOC_Os04g43060	3.88931	3.68768	3.95462	1.75816	1.46688	1.741	1.48053	1.01584	6.09847e-07	2.21268e-06
LOC_Os08g13870	LOC_Os08g13870	0.927889	0.958574	0.884127	0.392085	0.253134	0.175154	0.547139	1.54149	6.28783e-07	2.27641e-06
LOC_Os04g53606	LOC_Os04g53606	2.25141	1.1913	2.30612	0.498325	0.519708	0.188885	0.239271	2.04193	6.48235e-07	2.341e-06
LOC_Os02g55090	LOC_Os02g55090	2.38174	2.16948	1.92595	1.03528	0.661041	1.07913	1.69448	1.02053	6.79962e-07	2.44617e-06
LOC_Os04g15600	LOC_Os04g15600	4.24205	4.73292	3.72873	1.32987	1.45993	1.75099	0.887134	1.2818	6.98081e-07	2.50729e-06
LOC_Os04g28390	LOC_Os04g28390	6.80099	9.93317	7.10033	0.386948	2.42131	2.01669	0.177859	2.10056	7.09652e-07	2.54199e-06
LOC_Os07g01740	LOC_Os07g01740	1.73812	1.68567	2.18256	0.790126	0.640912	0.61007	0.974314	1.25625	7.19615e-07	2.57444e-06
LOC_Os02g41760	LOC_Os02g41760	1.02845	1.16207	1.06722	0.265144	0.359478	0.304013	0.279276	1.60471	7.32408e-07	2.61833e-06
LOC_Os11g47809	LOC_Os11g47809	1114.15	1003.82	1117.87	410.001	332.795	351.569	8.92816	1.3675	7.52344e-07	2.68479e-06
LOC_Os05g49640	LOC_Os05g49640	0.894621	0.67215	0.661923	0.201287	0.116625	0.186501	-0.0625609	1.92476	7.59403e-07	2.70804e-06
LOC_Os04g02030	LOC_Os04g02030	0.489802	0.228516	0.324056	0.0651744	0.0543769	0.0407611	-0.428767	2.46691	7.75157e-07	2.76077e-06
LOC_Os12g01250	LOC_Os12g01250	2.19202	1.66064	1.49859	0.542517	0.251465	0.0628331	-0.291211	2.39622	8.10556e-07	2.87863e-06
LOC_Os01g71760	LOC_Os01g71760	0.668227	0.944656	0.927421	0.174089	0.211819	0.120975	-0.262296	2.10274	8.27829e-07	2.93527e-06
LOC_Os04g23720	LOC_Os04g23720	0.674296	1.01119	0.870994	0.251226	0.224577	0.299278	0.497509	1.5147	8.43237e-07	2.98672e-06
LOC_Os08g02030	LOC_Os08g02030	0.94734	0.944921	0.989036	0.296449	0.22485	0.224731	0.0681498	1.73528	8.45981e-07	2.99591e-06
LOC_Os01g01910	LOC_Os01g01910	10.1091	12.4015	12.8213	2.72204	4.40927	5.31248	2.57686	1.31327	8.63944e-07	3.05572e-06
LOC_Os09g28720	LOC_Os09g28720	1.74679	2.41887	2.06899	0.766533	0.73547	0.862922	1.06846	1.19593	8.8425e-07	3.12478e-06
LOC_Os03g17550	LOC_Os03g17550	1.32675	1.37062	1.1831	0.452098	0.545944	0.248025	0.701733	1.43191	8.92061e-07	3.15015e-06
LOC_Os02g56310	LOC_Os02g56310	2.02811	2.22089	2.45616	0.97044	0.663088	0.906903	1.0511	1.19767	9.17441e-07	3.23177e-06
LOC_Os05g11060	LOC_Os05g11060	1.23955	1.72725	1.63293	0.618328	0.471244	0.594941	0.986555	1.24498	9.32454e-07	3.28002e-06
LOC_Os01g03030	LOC_Os01g03030	41.3872	41.4164	39.788	7.43118	11.2728	10.2106	5.25133	1.88929	9.54902e-07	3.35131e-06
LOC_Os09g30360	LOC_Os09g30360	2.45811	2.31858	2.87044	1.1903	0.73563	0.643336	0.807357	1.3661	9.57468e-07	3.35913e-06
LOC_Os08g40555	LOC_Os08g40555	7.9562	9.79995	6.72446	3.40812	3.02779	2.36832	0.980656	1.26641	9.57788e-07	3.35966e-06
LOC_Os12g40419	LOC_Os12g40419	0.653014	0.749566	0.791309	0.339201	0.270519	0.270376	1.20372	1.1152	9.63251e-07	3.37645e-06
LOC_Os03g17460	LOC_Os03g17460	3.37202	2.25405	3.4386	1.02275	1.1093	1.32193	1.1933	1.19817	9.68704e-07	3.39199e-06
LOC_Os04g33070	LOC_Os04g33070	7.35949	9.86318	7.1877	2.95371	2.56704	2.22359	0.571531	1.44512	9.76734e-07	3.41771e-06
LOC_Os02g04780	LOC_Os02g04780	1.07717	0.953817	1.05202	0.222163	0.264795	0.264655	-0.0750348	1.82592	1.00346e-06	3.50632e-06
LOC_Os05g29920	LOC_Os05g29920	2.7815	3.18294	2.84196	1.23561	1.28863	1.28795	1.41072	1.00759	1.02046e-06	3.56073e-06
LOC_Os10g41660	LOC_Os10g41660	0.755432	1.09968	1.1067	0.226627	0.265896	0.236227	0.0220479	1.81158	1.02647e-06	3.57796e-06
LOC_Os04g38680	LOC_Os04g38680	0.930954	0.931686	0.454612	0.0720026	0.225277	0.0750525	-0.192376	2.4126	1.02961e-06	3.58825e-06
LOC_Os09g32410	LOC_Os09g32410	1.08835	1.08557	0.714738	0.263171	0.306753	0.419546	0.906428	1.34298	1.03495e-06	3.6056e-06
LOC_Os08g33154	LOC_Os08g33154	0.954549	0.682695	0.874897	0.314997	0.303244	0.353597	1.10747	1.17281	1.04049e-06	3.62239e-06
LOC_Os01g46440	LOC_Os01g46440	8.83449	10.3275	9.53651	2.30159	4.00058	2.99885	0.587505	1.42518	1.09617e-06	3.79965e-06
LOC_Os01g72710	LOC_Os01g72710	1.47333	1.76081	1.3543	0.405161	0.695959	0.571379	0.974726	1.25639	1.19467e-06	4.12177e-06
LOC_Os06g02330	LOC_Os06g02330	0.695309	0.752508	0.905439	0.163892	0.142438	0.199307	-0.262362	2.00175	1.19869e-06	4.1349e-06
LOC_Os05g03630	LOC_Os05g03630	2.69116	2.24865	2.97621	1.01214	0.817216	1.36131	1.34168	1.11514	1.20086e-06	4.14171e-06
LOC_Os01g07340	LOC_Os01g07340	0.654584	0.705633	0.639305	0.164356	0.122434	0.146844	-0.276684	1.98174	1.20685e-06	4.16092e-06
LOC_Os09g35700	LOC_Os09g35700	2.3589	1.94953	1.61269	0.648691	0.27061	0.270467	-0.206314	2.08105	1.21128e-06	4.17475e-06
LOC_Os06g37070	LOC_Os06g37070	15.0091	13.8095	11.2231	5.80422	4.2373	5.44508	1.10205	1.16547	1.2201e-06	4.20369e-06
LOC_Os05g30640	LOC_Os05g30640	1.40404	1.42025	1.54267	0.60329	0.402673	0.60369	0.899717	1.23689	1.22903e-06	4.23155e-06
LOC_Os01g70700	LOC_Os01g70700	2.11991	2.1089	1.45697	0.388645	0.202661	0.540144	-0.262266	2.10308	1.25689e-06	4.31776e-06
LOC_Os06g20820	LOC_Os06g20820	4.46834	4.96449	4.94042	1.87794	1.37822	2.31999	1.10202	1.16507	1.28927e-06	4.41987e-06
LOC_Os09g25770	LOC_Os09g25770	1.81545	2.01189	1.83755	0.898638	0.709999	0.652854	1.12402	1.11968	1.37439e-06	4.69555e-06
LOC_Os01g10880	LOC_Os01g10880	10.3069	10.0873	9.27161	2.01389	3.96724	3.03217	0.401594	1.51813	1.4221e-06	4.84812e-06
LOC_Os01g47300	LOC_Os01g47300	0.42715	0.541566	0.379254	0.0800896	0.116937	0.0834821	-0.305741	2.04187	1.47892e-06	5.0308e-06
LOC_Os01g16920	LOC_Os01g16920	1.11189	1.14866	1.08594	0.27519	0.143499	0.191231	-0.511203	2.21866	1.52011e-06	5.16336e-06
LOC_Os08g40680	LOC_Os08g40680	0.830732	1.31255	1.19315	0.120943	0.168177	0.336177	-0.350619	2.19704	1.58967e-06	5.38588e-06
LOC_Os07g35570	LOC_Os07g35570	2.656	2.3597	2.38649	1.00794	0.868376	0.867917	0.807473	1.22795	1.59764e-06	5.40668e-06
LOC_Os11g45400	LOC_Os11g45400	1.70577	2.07483	2.33772	0.771716	1.11256	0.662451	1.5019	1.06782	1.72547e-06	5.81342e-06
LOC_Os04g40440	LOC_Os04g40440	0.601341	0.382294	0.436714	0.114485	0.0663318	0.172372	0.112889	1.79888	1.73208e-06	5.8337e-06
LOC_Os09g19510	LOC_Os09g19510	1.05533	0.888332	1.03069	0.257966	0.269035	0.201669	-0.139212	1.81538	1.86377e-06	6.23725e-06
LOC_Os07g47250	LOC_Os07g47250	1.25835	1.3696	1.29481	0.537599	0.502667	0.599017	1.16715	1.05829	1.91175e-06	6.38498e-06
LOC_Os03g39760	LOC_Os03g39760	2.21309	1.55467	1.41214	0.657281	0.761649	0.558248	1.135	1.18825	1.91224e-06	6.38556e-06
LOC_Os11g36140	LOC_Os11g36140	0.753569	0.79579	0.83411	0.373012	0.259346	0.244808	0.834388	1.23563	1.9812e-06	6.60368e-06
LOC_Os02g18630	LOC_Os02g18630	0.771932	0.949356	1.00522	0.242604	0.189761	0.22127	-0.179093	1.84326	2.12102e-06	7.03859e-06
LOC_Os08g41840	LOC_Os08g41840	3.50492	3.38722	3.03663	1.4924	1.36188	1.31255	1.17769	1.05011	2.13898e-06	7.09169e-06
LOC_Os06g04360	LOC_Os06g04360	1.25251	1.13549	0.973623	0.463933	0.219927	0.439622	0.686882	1.37191	2.14817e-06	7.12096e-06
LOC_Os02g44000	LOC_Os02g44000	2.42469	2.45158	1.86425	0.808651	0.754577	0.842905	0.701717	1.28034	2.14948e-06	7.12413e-06
LOC_Os02g26404	LOC_Os02g26404	4.06168	2.89057	4.31948	1.63819	0.776584	1.16426	0.602907	1.44852	2.16976e-06	7.18777e-06
LOC_Os01g04250	LOC_Os01g04250	0.700258	1.29844	0.964492	0.385137	0.355318	0.324249	1.02236	1.26937	2.17032e-06	7.18841e-06
LOC_Os03g57950	LOC_Os03g57950	0.860647	0.740924	0.980651	0.213008	0.271514	0.2467	0.123849	1.617	2.17678e-06	7.20621e-06
LOC_Os11g12310	LOC_Os11g12310	1.65023	0.667099	1.05112	0.23677	0.24693	0.277649	0.112857	1.93874	2.1979e-06	7.27134e-06
LOC_Os05g17604	LOC_Os05g17604	0.443532	0.57275	0.424155	0.198201	0.206706	0.135082	0.96241	1.20855	2.26579e-06	7.48477e-06
LOC_Os12g34440	LOC_Os12g34440	1.68827	1.59375	2.04686	0.74443	0.626107	0.851056	1.23436	1.06508	2.33125e-06	7.68066e-06
LOC_Os07g32010	LOC_Os07g32010	1.6516	2.01902	1.61304	0.794821	0.85261	0.520764	1.28927	1.08052	2.33513e-06	7.69216e-06
LOC_Os03g13250	LOC_Os03g13250	0.978268	1.06245	1.12692	0.413877	0.34531	0.388268	0.664485	1.26135	2.55014e-06	8.3563e-06
LOC_Os11g13990	LOC_Os11g13990	0.551349	0.800494	0.669461	0.196695	0.230777	0.294726	0.75217	1.28322	2.85731e-06	9.29719e-06
LOC_Os09g19310	LOC_Os09g19310	4.22067	4.28507	4.19322	1.98114	1.94093	1.37671	1.16709	1.05836	2.91654e-06	9.47295e-06
LOC_Os12g42540	LOC_Os12g42540	6.31816	4.56897	6.99344	1.91122	0.724811	1.81107	0.0100789	1.79457	2.94762e-06	9.56922e-06
LOC_Os01g52980	LOC_Os01g52980	1.64554	1.4836	1.66557	0.617069	0.411871	0.823306	1.0162	1.17265	3.18254e-06	1.029e-05
LOC_Os09g19290	LOC_Os09g19290	0.413747	0.284953	0.36817	0.0758527	0.150304	0.118599	0.505841	1.43464	3.27114e-06	1.05542e-05
LOC_Os08g35590	LOC_Os08g35590	1.91801	1.46454	1.87324	0.412785	0.286998	0.43027	-0.412839	1.99641	3.50118e-06	1.12474e-05
LOC_Os05g32670	LOC_Os05g32670	3.53457	2.61597	2.83379	1.21862	0.862405	1.49707	1.11299	1.12848	3.68068e-06	1.17785e-05
LOC_Os08g07690	LOC_Os08g07690	3.32348	3.97961	3.54098	1.86943	1.16979	0.714494	0.821003	1.31738	3.68414e-06	1.17877e-05
LOC_Os10g39710	LOC_Os10g39710	1.36931	1.41459	1.49783	0.519647	0.730448	0.447457	0.992559	1.13593	3.70728e-06	1.18569e-05
LOC_Os04g57380	LOC_Os04g57380	2.54523	1.57764	2.63497	1.0079	0.700766	0.525296	0.701383	1.39276	3.77533e-06	1.20563e-05
LOC_Os09g13400	LOC_Os09g13400	1.06958	1.5702	1.3745	0.325093	0.387478	0.242046	-0.234004	1.85307	3.85465e-06	1.22879e-05
LOC_Os05g48770	LOC_Os05g48770	3.6567	2.31168	3.35813	1.26073	1.36178	1.1264	1.12389	1.1184	3.93608e-06	1.25176e-05
LOC_Os01g70860	LOC_Os01g70860	3.02632	2.54351	2.45472	1.31182	0.970915	0.926293	0.998389	1.11715	4.04923e-06	1.28446e-05
LOC_Os12g43720	LOC_Os12g43720	0.852721	0.845684	0.799504	0.436162	0.278796	0.219986	0.880394	1.20817	4.22698e-06	1.33702e-05
LOC_Os12g01900	LOC_Os12g01900	0.512167	0.478714	0.61931	0.171025	0.251808	0.167783	0.730607	1.25006	4.25332e-06	1.34472e-05
LOC_Os01g04500	LOC_Os01g04500	4.74735	5.82391	5.50589	1.87666	2.55286	2.21131	1.06274	1.07703	4.2922e-06	1.35637e-05
LOC_Os10g40555	LOC_Os10g40555	2.19405	2.21509	2.77595	1.11072	0.815161	0.85761	0.873854	1.16571	4.30996e-06	1.36112e-05
LOC_Os04g38500	LOC_Os04g38500	8.63667	7.78672	9.50863	3.23871	2.97236	4.45619	1.08519	1.08513	4.31971e-06	1.36398e-05
LOC_Os01g11170	LOC_Os01g11170	2.39527	3.12566	2.5856	0.520019	0.759266	0.542046	-0.381352	1.93379	4.37544e-06	1.38092e-05
LOC_Os01g43890	LOC_Os01g43890	1.32571	1.20843	0.964729	0.428902	0.469672	0.424716	0.766158	1.19904	4.38954e-06	1.38515e-05
LOC_Os06g12250	LOC_Os06g12250	1.85605	2.37594	2.12798	1.09849	0.6596	0.728647	0.99842	1.14634	4.41143e-06	1.39162e-05
LOC_Os04g47890	LOC_Os04g47890	1.92489	1.55106	1.61676	0.508164	0.828078	0.52969	0.730691	1.25024	4.62318e-06	1.45474e-05
LOC_Os02g36490	LOC_Os02g36490	2.20862	1.86135	1.84486	1.00695	0.575084	0.974627	1.39697	1.00754	4.79201e-06	1.50407e-05
LOC_Os07g03740	LOC_Os07g03740	1.02713	1.21269	0.859849	0.282458	0.126248	0.252362	-0.41275	1.99707	4.86507e-06	1.5246e-05
LOC_Os01g37810	LOC_Os01g37810	2.51106	2.09202	2.13601	0.601433	0.487854	0.835879	0.0219743	1.59934	5.29379e-06	1.65118e-05
LOC_Os02g09800	LOC_Os02g09800	0.909858	1.59791	1.24407	0.356546	0.489271	0.567254	1.03993	1.2085	5.31228e-06	1.65598e-05
LOC_Os02g18670	LOC_Os02g18670	0.765143	0.700962	0.747283	0.262022	0.32295	0.335194	0.986522	1.06914	5.3596e-06	1.66935e-05
LOC_Os03g61040	LOC_Os03g61040	0.664042	0.628835	0.756632	0.114131	0.0476113	0.285517	-0.206316	1.98467	5.40185e-06	1.68147e-05
LOC_Os01g56690	LOC_Os01g56690	3.00535	2.29481	2.87139	1.02409	1.18046	0.78656	0.656915	1.24942	5.49767e-06	1.7082e-05
LOC_Os07g45410	LOC_Os07g45410	0.221494	0.269679	0.262679	0.0522087	0.108898	0.0680252	0.219153	1.51641	5.59011e-06	1.73439e-05
LOC_Os06g12370	LOC_Os06g12370	0.852064	0.980841	1.02239	0.24101	0.293243	0.460567	0.547213	1.32305	6.03701e-06	1.86492e-05
LOC_Os11g03600	LOC_Os11g03600	2.45284	2.22277	1.42895	0.639023	0.592394	0.962131	0.814481	1.27255	6.26046e-06	1.92858e-05
LOC_Os11g10110	LOC_Os11g10110	1.77047	1.75281	1.69312	0.639023	0.602972	0.856403	0.860966	1.11383	6.67665e-06	2.04794e-05
LOC_Os04g49980	LOC_Os04g49980	2.00958	2.21922	2.30107	0.400179	0.536594	1.01303	0.198502	1.54379	6.72097e-06	2.05995e-05
LOC_Os07g33720	LOC_Os07g33720	0.623563	0.660289	0.441531	0.244356	0.160952	0.174273	0.454614	1.35995	6.95615e-06	2.12517e-05
LOC_Os12g43870	LOC_Os12g43870	6.56934	5.25961	7.0576	2.43884	1.83696	2.54215	0.538838	1.26876	7.67628e-06	2.32702e-05
LOC_Os12g11680	LOC_Os12g11680	0.556353	0.794509	0.607292	0.242992	0.281577	0.168857	0.57951	1.28974	7.877e-06	2.3828e-05
LOC_Os10g41083	LOC_Os10g41083	1.19233	1.5397	1.45562	0.368872	0.555678	0.299053	0.045312	1.5666	7.93102e-06	2.39732e-05
LOC_Os10g33450	LOC_Os10g33450	1.85564	2.2553	1.86563	0.855494	0.422623	0.750932	0.445832	1.34669	8.1049e-06	2.44618e-05
LOC_Os02g04340	LOC_Os02g04340	0.524067	0.464055	0.511834	0.0411762	0.150301	0.128761	-0.477601	2.01708	8.17319e-06	2.46455e-05
LOC_Os03g57750	LOC_Os03g57750	1.77047	2.01193	1.84442	0.486875	0.60932	0.761247	0.249484	1.39596	8.34521e-06	2.51035e-05
LOC_Os09g33559	LOC_Os09g33559	3.53318	3.56891	3.91081	1.55458	1.62129	1.35036	0.860892	1.08224	8.34964e-06	2.51131e-05
LOC_Os06g45184	LOC_Os06g45184	0.780724	0.953187	1.03977	0.390358	0.325686	0.305169	0.571329	1.23667	8.45407e-06	2.54119e-05
LOC_Os03g62220	LOC_Os03g62220	2.38686	4.93159	3.62623	1.09397	0.798635	1.02627	-0.0135485	1.68806	9.00985e-06	2.69324e-05
LOC_Os05g47690	LOC_Os05g47690	2.01779	3.12678	2.57706	0.768305	0.667727	1.0678	0.298757	1.41754	9.51177e-06	2.83478e-05
LOC_Os05g40170	LOC_Os05g40170	2.01948	1.55586	1.33718	0.593	0.588996	0.76529	0.874054	1.13414	9.78896e-06	2.91261e-05
LOC_Os05g50815	LOC_Os05g50815	2.91278	2.25683	2.90406	1.10138	1.09643	1.04367	0.779894	1.11771	1.02836e-05	3.04841e-05
LOC_Os10g40550	LOC_Os10g40550	1.40421	1.36853	1.75957	0.786878	0.638278	0.546806	1.16157	1.00003	1.10454e-05	3.25827e-05
LOC_Os03g25850	LOC_Os03g25850	0.885585	0.490109	0.772244	0.130464	0.272124	0.0815942	-0.305898	1.93931	1.11909e-05	3.29681e-05
LOC_Os03g08460	LOC_Os03g08460	2.81666	2.90981	1.9073	1.42521	0.840122	0.96886	1.3835	1.02934	1.13454e-05	3.33692e-05
LOC_Os05g51119	LOC_Os05g51119	3.41974	3.13477	3.01063	1.5497	0.745938	1.7396	1.35105	1.04252	1.13951e-05	3.34956e-05
LOC_Os04g01570	LOC_Os04g01570	2.49418	2.85077	1.71035	0.963165	0.913177	0.821425	0.752147	1.17802	1.24574e-05	3.63399e-05
LOC_Os01g53940	LOC_Os01g53940	4.94646	5.25604	5.24508	2.44847	1.58076	1.57992	0.471748	1.25204	1.26152e-05	3.67358e-05
LOC_Os01g18370	LOC_Os01g18370	1.59332	1.93649	1.83074	0.231966	0.4032	0.564182	-0.528236	1.94384	1.2709e-05	3.69927e-05
LOC_Os06g28680	LOC_Os06g28680	3.4038	3.38613	3.57059	1.35205	1.08467	0.758864	0.0335991	1.4839	1.32118e-05	3.83334e-05
LOC_Os06g01350	LOC_Os06g01350	0.975906	1.16093	1.09754	0.341563	0.432552	0.432323	0.480456	1.22141	1.33559e-05	3.87288e-05
LOC_Os06g43080	LOC_Os06g43080	4.02783	3.00519	5.13581	1.38455	1.73275	1.05834	0.445709	1.3452	1.36385e-05	3.94833e-05
LOC_Os03g42730	LOC_Os03g42730	0.862721	1.38144	1.22175	0.391455	0.334025	0.296754	-0.0136286	1.54687	1.37105e-05	3.96822e-05
LOC_Os10g23884	LOC_Os10g23884	1.51453	1.81834	1.59911	0.844237	0.528278	0.457599	0.610859	1.21862	1.3817e-05	3.99846e-05
LOC_Os05g26070	LOC_Os05g26070	1.29059	1.22443	1.18329	0.47804	0.589198	0.498289	0.874024	1.04061	1.38738e-05	4.01316e-05
LOC_Os02g13460	LOC_Os02g13460	0.903438	0.86418	0.588233	0.248443	0.230314	0.14387	-0.220084	1.69789	1.40585e-05	4.06422e-05
LOC_Os07g01660	LOC_Os07g01660	2.20758	3.15135	2.19525	1.15897	1.3123	0.793866	1.28445	1.00466	1.44848e-05	4.17476e-05
LOC_Os08g23280	LOC_Os08g23280	0.705505	0.9066	0.806677	0.312311	0.399738	0.295946	0.867571	1.06147	1.63843e-05	4.68435e-05
LOC_Os02g43470	LOC_Os02g43470	1.92677	1.52001	2.22394	0.895938	0.693252	0.873638	1.085	1.00585	1.66742e-05	4.7611e-05
LOC_Os02g26430	LOC_Os02g26430	2.77781	2.55082	2.11009	0.636574	1.4163	0.840483	0.874237	1.16525	1.7211e-05	4.90174e-05
LOC_Os08g34160	LOC_Os08g34160	1.39703	1.07403	1.71346	0.696882	0.503159	0.3632	0.708658	1.2174	1.75432e-05	4.9888e-05
LOC_Os02g51290	LOC_Os02g51290	1.54422	1.28509	1.84332	0.530818	0.627408	0.590189	0.480305	1.22088	1.83723e-05	5.20945e-05
LOC_Os03g18970	LOC_Os03g18970	1.06083	1.2055	1.11377	0.393827	0.410727	0.570152	0.723461	1.09794	1.91871e-05	5.42813e-05
LOC_Os06g33970	LOC_Os06g33970	2.5517	2.69739	2.49214	1.17495	1.22537	0.714422	0.751976	1.10846	1.9381e-05	5.47835e-05
LOC_Os10g42750	LOC_Os10g42750	0.372152	0.399246	0.335506	0.106277	0.0492609	0.160013	-0.0750445	1.59737	1.9873e-05	5.61059e-05
LOC_Os03g05710	LOC_Os03g05710	2.28777	1.92279	1.5527	0.79974	1.00087	0.533514	0.931422	1.10052	1.98742e-05	5.61059e-05
LOC_Os02g41670	LOC_Os02g41670	0.871555	0.793189	0.52694	0.222555	0.303522	0.249827	0.41056	1.29245	2.05094e-05	5.77604e-05
LOC_Os08g44220	LOC_Os08g44220	1.26434	0.932966	1.17603	0.397359	0.207205	0.155322	-0.545658	1.91863	2.07732e-05	5.84456e-05
LOC_Os12g38040	LOC_Os12g38040	0.647619	0.718594	0.562224	0.178093	0.288921	0.103132	-0.0135667	1.54664	2.16351e-05	6.06395e-05
LOC_Os03g17790	LOC_Os03g17790	1.7591	2.45867	2.12229	0.768305	0.445152	0.355933	-0.412814	1.78455	2.18207e-05	6.11083e-05
LOC_Os07g04040	LOC_Os07g04040	0.584506	0.579682	0.936214	0.212173	0.301742	0.140738	0.156206	1.48093	2.37677e-05	6.61341e-05
LOC_Os04g57830	LOC_Os04g57830	0.523435	0.48667	0.587899	0.215914	0.11259	0.045012	-0.428838	1.86501	2.51234e-05	6.9538e-05
LOC_Os05g31740	LOC_Os05g31740	1.21616	1.31348	1.0258	0.456053	0.285374	0.641751	0.716231	1.15752	2.57831e-05	7.12649e-05
LOC_Os07g05850	LOC_Os07g05850	0.571743	0.509181	0.847223	0.260238	0.203554	0.203446	0.308131	1.3289	2.63695e-05	7.27348e-05
LOC_Os09g36010	LOC_Os09g36010	1.26228	1.1262	1.513	0.18934	0.394929	0.493401	-0.24815	1.6553	2.67192e-05	7.36484e-05
LOC_Os02g38029	LOC_Os02g38029	1.69481	1.58672	1.60353	0.480633	0.683532	0.592081	0.239374	1.27446	2.70417e-05	7.44653e-05
LOC_Os05g47770	LOC_Os05g47770	0.957379	0.96549	0.823718	0.244471	0.41186	0.431244	0.634267	1.13871	2.73994e-05	7.53463e-05
LOC_Os04g39320	LOC_Os04g39320	112.878	100.648	137.498	11.7967	10.9139	10.0014	6.62176	3.22657	2.75337e-05	7.56428e-05
LOC_Os02g20190	LOC_Os02g20190	2.78655	1.91913	1.73187	0.48764	0.726521	0.726137	-0.0750295	1.52443	2.82669e-05	7.75077e-05
LOC_Os02g36840	LOC_Os02g36840	0.266343	0.650356	0.567547	0.159804	0.0624978	0.104108	-0.444849	1.95083	2.96241e-05	8.09734e-05
LOC_Os01g06890	LOC_Os01g06890	1.14964	1.01799	0.802	0.503253	0.322983	0.363164	0.708853	1.11098	2.97402e-05	8.12683e-05
LOC_Os03g15080	LOC_Os03g15080	1.24768	2.01747	1.74836	0.626544	0.653429	0.419839	0.219073	1.35025	3.02383e-05	8.25054e-05
LOC_Os07g02570	LOC_Os07g02570	1.71658	1.33906	1.12908	0.578025	0.482262	0.602509	0.626419	1.12718	3.16059e-05	8.6025e-05
LOC_Os07g07930	LOC_Os07g07930	1.21304	1.25315	1.56168	0.409395	0.379521	0.474151	-0.113266	1.4666	3.17094e-05	8.62715e-05
LOC_Os05g45450	LOC_Os05g45450	2.2287	0.965522	1.89581	0.296557	0.494851	0.556413	-0.206401	1.71698	3.18202e-05	8.65257e-05
LOC_Os07g45210	LOC_Os07g45210	0.994526	0.645121	0.768014	0.362535	0.298493	0.218779	0.410294	1.2463	3.29437e-05	8.94102e-05
LOC_Os09g34120	LOC_Os09g34120	2.01986	2.33214	1.79864	0.637138	0.715591	0.970646	0.410516	1.20118	3.30882e-05	8.97657e-05
LOC_Os02g18640	LOC_Os02g18640	2.14396	1.41606	1.61334	0.637908	0.78624	0.816049	0.949921	1.01139	3.37694e-05	9.14274e-05
LOC_Os03g06250	LOC_Os03g06250	1.03112	1.15399	1.04902	0.460778	0.221792	0.332513	-0.0751268	1.45432	3.72134e-05	0.000100019
LOC_Os08g40210	LOC_Os08g40210	3.58029	3.0262	3.49672	1.34259	0.560082	0.839678	-0.366102	1.6586	3.86302e-05	0.000103493
LOC_Os01g42840	LOC_Os01g42840	1.35302	2.79552	2.33792	0.686908	0	0.179001	-0.528258	2.63247	3.93243e-05	0.000105296
LOC_Os10g35294	LOC_Os10g35294	2.25602	1.87587	1.61222	0.590136	0.852173	0.757087	0.428299	1.18396	3.95169e-05	0.000105754
LOC_Os10g40950	LOC_Os10g40950	1.31371	1.73715	2.20683	0.563574	0.587757	0.768199	0.355574	1.25463	4.13585e-05	0.000110343
LOC_Os05g12550	LOC_Os05g12550	1.133	1.12365	1.23934	0.523441	0.311944	0.311779	-0.0258412	1.39364	4.51943e-05	0.000119904
LOC_Os02g22160	LOC_Os02g22160	0.978668	0.758274	1.13504	0.328003	0.131568	0.473395	0.229089	1.41964	4.57601e-05	0.000121276
LOC_Os07g09384	LOC_Os07g09384	0.67351	0.944276	0.642127	0.396885	0.289741	0.275798	0.880523	1.02152	4.81233e-05	0.000127049
LOC_Os05g35010	LOC_Os05g35010	0.805288	1.06141	1.00345	0.389449	0.406161	0.334308	0.428229	1.14025	4.9733e-05	0.00013097
LOC_Os03g02800	LOC_Os03g02800	1.00219	0.90029	0.829851	0.395425	0.0749805	0.374704	0.595178	1.48012	5.06523e-05	0.000133268
LOC_Os07g07450	LOC_Os07g07450	0.807585	1.52953	1.44601	0.166562	0.347419	0.405108	-0.528226	1.82762	5.39788e-05	0.000141256
LOC_Os02g07730	LOC_Os02g07730	0.884427	1.21823	1.00775	0.364822	0.295926	0.253517	-0.320674	1.54667	5.44425e-05	0.000142395
LOC_Os06g34960	LOC_Os06g34960	1.14807	1.49353	1.28739	0.350796	0.256094	0.731311	0.219093	1.35006	5.89871e-05	0.000153277
LOC_Os05g50090	LOC_Os05g50090	0.976443	1.24891	0.999063	0.268519	0.360052	0.399847	-0.179045	1.4397	6.07449e-05	0.000157456
LOC_Os04g03920	LOC_Os04g03920	1.66131	1.99645	0.927161	0.363619	0.670931	0.58311	0.738183	1.29828	6.27031e-05	0.000162236
LOC_Os03g12210	LOC_Os03g12210	0.544669	0.844022	0.664944	0.33701	0.0702942	0.163933	-0.113257	1.61601	6.34053e-05	0.00016392
LOC_Os04g12970	LOC_Os04g12970	0.729283	1.05476	0.826221	0.288793	0.401579	0.250854	0.198502	1.2644	6.34112e-05	0.00016392
LOC_Os05g51810	LOC_Os05g51810	3.06421	3.33215	5.51285	0.665249	1.38759	1.52554	-0.113246	1.53917	6.58311e-05	0.000169714
LOC_Os02g32370	LOC_Os02g32370	1.05244	1.18043	0.881033	0.471336	0.388074	0.387869	0.437064	1.11113	6.63826e-05	0.000171047
LOC_Os03g44450	LOC_Os03g44450	1.20306	1.59084	1.73896	0.674906	0.53825	0.496584	0.288855	1.19986	6.66384e-05	0.000171618
LOC_Os09g37790	LOC_Os09g37790	0.733073	0.86951	0.82203	0.358387	0.327045	0.210132	0.208714	1.22736	6.81856e-05	0.000175263
LOC_Os10g24270	LOC_Os10g24270	2.03006	1.71589	2.61353	0.685138	0.635144	0.714159	-0.179213	1.43923	6.8517e-05	0.000176047
LOC_Os12g43890	LOC_Os12g43890	1.06258	1.05198	0.994533	0.401782	0.228558	0.380728	-0.152442	1.40683	6.91445e-05	0.000177522
LOC_Os11g29960	LOC_Os11g29960	1.28667	1.32922	1.47518	0.438441	0.866376	0.481066	0.943864	1.00133	6.96612e-05	0.000178749
LOC_Os12g07580	LOC_Os12g07580	2.04647	1.21724	2.1804	0.613934	0.373496	0.853253	0.156116	1.36481	7.33255e-05	0.000187437
LOC_Os03g58880	LOC_Os03g58880	0.642467	1.14641	0.969727	0.192738	0.402016	0.376691	0.259554	1.30549	7.49445e-05	0.000191159
LOC_Os02g11640	LOC_Os02g11640	1.12874	1.81048	0.986354	0.441095	0.638921	0.510866	0.766367	1.09701	7.89579e-05	0.000200652
LOC_Os01g70290	LOC_Os01g70290	1.02828	0.820859	1.14123	0.385601	0.201074	0.321548	-0.291356	1.50578	7.91482e-05	0.000201044
LOC_Os02g57720	LOC_Os02g57720	45.6262	49.9288	53.4328	24.1979	18.9421	18.455	5.72694	1.07611	7.92393e-05	0.000201239
LOC_Os01g04580	LOC_Os01g04580	0.820093	0.508328	0.823835	0.173975	0.32256	0.282091	0.239291	1.27374	7.92605e-05	0.000201267
LOC_Os03g13050	LOC_Os03g13050	1.15054	1.49532	1.05119	0.520522	0.542857	0.382991	0.374179	1.1446	8.25444e-05	0.000208862
LOC_Os01g57470	LOC_Os01g57470	1.54619	0.90515	1.10741	0.425198	0.221721	0.443208	-0.192757	1.4953	8.26101e-05	0.000209002
LOC_Os07g03820	LOC_Os07g03820	0.952628	0.984131	0.837352	0.471545	0.409816	0.307199	0.626373	1.01589	8.9899e-05	0.000225726
LOC_Os05g02050	LOC_Os05g02050	7.9562	7.39738	6.21639	3.61008	3.25158	1.71046	0.497319	1.1219	9.10246e-05	0.000228236
LOC_Os02g13500	LOC_Os02g13500	0.615363	0.606817	0.546363	0.207682	0.048132	0.240533	-0.335673	1.61261	9.11644e-05	0.000228558
LOC_Os11g35330	LOC_Os11g35330	0.549405	0.638521	0.581296	0.207741	0.216656	0.216541	0.0101793	1.25764	9.1742e-05	0.000229804
LOC_Os06g49970	LOC_Os06g49970	0.432882	0.642846	0.554895	0.111601	0.209502	0.16286	-0.381378	1.54226	9.98363e-05	0.000248365
LOC_Os06g19620	LOC_Os06g19620	1.60452	2.14511	1.79752	0.895456	0.852673	0.649312	0.64177	1.00414	0.000104788	0.000259713
LOC_Os07g41220	LOC_Os07g41220	1.67371	1.95459	1.77679	0.600347	0.500886	0.81351	-0.0502055	1.28975	0.000115542	0.000284844
LOC_Os03g10030	LOC_Os03g10030	1.67688	1.45881	1.59464	0.764517	0.531548	0.721006	0.514004	1.02632	0.000116816	0.000287665
LOC_Os01g45520	LOC_Os01g45520	0.890261	0.671134	0.963478	0.337453	0.351933	0.372438	0.480247	1.05261	0.000118639	0.000291937
LOC_Os04g55680	LOC_Os04g55680	0.791495	0.726817	0.601237	0.241843	0.226998	0.277296	-0.0876804	1.29716	0.000119041	0.000292856
LOC_Os06g04030	LOC_Os06g04030	722.441	708.426	682.773	231.49	267.827	306.41	8.57172	1.19457	0.000121504	0.0002984
LOC_Os02g04430	LOC_Os02g04430	0.970697	0.862873	0.881897	0.428343	0.21365	0.504725	0.664373	1.04038	0.000125429	0.000307436
LOC_Os08g36440	LOC_Os08g36440	1.44886	1.49677	1.22637	0.63749	0.373975	0.581432	0.177447	1.17832	0.000129707	0.00031714
LOC_Os12g43970	LOC_Os12g43970	0.813703	0.70051	0.960274	0.223766	0.379222	0.262399	-0.0751195	1.31624	0.000131862	0.000322094
LOC_Os02g25780	LOC_Os02g25780	0.934417	2.23547	1.48899	0.689739	0.253883	0.422915	0.198496	1.54538	0.000136736	0.000333134
LOC_Os11g32490	LOC_Os11g32490	0.477997	0.987609	0.823835	0.185573	0.169344	0.386868	0.0337408	1.41963	0.000141848	0.000344756
LOC_Os10g40324	LOC_Os10g40324	0.21939	0.167002	0.29321	0.0571562	0.0695436	0.0794364	-0.397135	1.51763	0.000142418	0.000345931
LOC_Os03g25130	LOC_Os03g25130	0.861083	1.17047	0.619672	0.186943	0.272951	0.311779	-0.428634	1.56317	0.00014405	0.000349853
LOC_Os04g32480	LOC_Os04g32480	2.28411	1.49636	1.74111	0.965163	0.62312	0.622791	0.383095	1.11344	0.000152082	0.000368329
LOC_Os09g04660	LOC_Os09g04660	0.84685	0.923458	0.735184	0.407541	0.182155	0.424804	0.48033	1.09528	0.000154336	0.000373216
LOC_Os07g01770	LOC_Os07g01770	0.813703	0.739738	1.14438	0.349074	0.364053	0.307882	0.123716	1.20154	0.000156698	0.000378636
LOC_Os05g50410	LOC_Os05g50410	0.525841	0.543231	0.535896	0.169753	0.137696	0.255585	-0.126184	1.30487	0.000157871	0.000381148
LOC_Os06g10290	LOC_Os06g10290	0.899039	0.84682	0.723103	0.392664	0.182006	0.386558	0.288853	1.15121	0.000158206	0.000381818
LOC_Os01g04570	LOC_Os01g04570	0.76244	0.713811	0.767913	0.412785	0.245999	0.245869	0.317725	1.1014	0.000164645	0.000396065
LOC_Os03g50050	LOC_Os03g50050	1.04182	1.14571	0.82057	0.249531	0.578307	0.289001	0.208908	1.22697	0.000165065	0.000396931
LOC_Os06g06910	LOC_Os06g06910	1.16918	1.00654	1.06576	0.417977	0.402381	0.469196	0.145484	1.12672	0.000178722	0.000427455
LOC_Os05g47510	LOC_Os05g47510	0.85245	1.09032	1.18936	0.468842	0.349257	0.349073	0.0218681	1.21512	0.000181618	0.00043369
LOC_Os02g56150	LOC_Os02g56150	1.62307	1.13427	1.53856	0.590741	0.61609	0.533662	0.259256	1.10319	0.000183046	0.000436802
LOC_Os12g09620	LOC_Os12g09620	1.12617	1.5997	2.26851	0.580676	0.423915	0.6658	-0.126259	1.37496	0.000187127	0.000445847
LOC_Os03g13110	LOC_Os03g13110	0.806652	0.865379	0.818124	0.281549	0.320324	0.373514	0.0906729	1.14909	0.00018795	0.000447595
LOC_Os02g15670	LOC_Os02g15670	3.74682	7.02465	5.69234	1.83176	3.10433	1.79001	0.626599	1.08953	0.000194437	0.000462105
LOC_Os03g05210	LOC_Os03g05210	0.760294	0.499823	1.18132	0.256596	0.208138	0.326902	-0.1394	1.42615	0.000199053	0.000472346
LOC_Os04g30110	LOC_Os04g30110	1.28326	1.39198	1.37864	0.42347	0.496847	0.496584	-0.262397	1.30903	0.000214255	0.000506012
LOC_Os02g50340	LOC_Os02g50340	0.544218	0.511104	0.434875	0.265303	0.0638509	0.106362	-0.381547	1.54297	0.000215118	0.00050763
LOC_Os06g46970	LOC_Os06g46970	2.4344	1.14314	1.94529	0.730312	0.634708	0.570935	-0.0380803	1.30846	0.000218008	0.000513964
LOC_Os07g06490	LOC_Os07g06490	1.08934	0.703352	1.09051	0.381945	0.421765	0.444961	0.505615	1.01202	0.000223782	0.000526582
LOC_Os01g38180	LOC_Os01g38180	0.633058	0.708492	0.540996	0.19585	0.226949	0.272194	-0.0876436	1.23036	0.000228258	0.000536292
LOC_Os03g46200	LOC_Os03g46200	1.42798	1.53934	1.03083	0.512203	0.373927	0.48051	-0.248156	1.33214	0.000229244	0.000538481
LOC_Os04g16649	LOC_Os04g16649	1.48589	1.46193	1.58942	0.583736	0.426149	0.608463	-0.234164	1.27804	0.000263258	0.000612539
LOC_Os01g09100	LOC_Os01g09100	1.39564	0.922751	1.6902	0.368446	0.384256	0.672092	-0.0878037	1.29629	0.000298475	0.000688263
LOC_Os07g46020	LOC_Os07g46020	0.383008	0.344064	0.439123	0.123643	0.128949	0.186161	-0.100467	1.20952	0.000315159	0.000723103
LOC_Os03g28289	LOC_Os03g28289	6.30813	4.93159	4.32927	1.82848	2.64038	2.05255	0.288943	1.05424	0.000322032	0.000737345
LOC_Os05g24380	LOC_Os05g24380	2.22898	1.72702	2.31301	1.03437	0.898964	0.718791	0.278975	1.03838	0.000340151	0.00077616
LOC_Os12g30824	LOC_Os12g30824	0.528364	0.643307	0.460741	0.295786	0.211064	0.146044	0.198363	1.10714	0.000353045	0.000803285
LOC_Os07g02630	LOC_Os07g02630	0.498101	0.467794	0.508587	0.242821	0.136361	0.155758	-0.206463	1.24874	0.000363076	0.000824606
LOC_Os07g27670	LOC_Os07g27670	1.49367	1.26251	1.32619	0.504109	0.642571	0.233539	-0.335683	1.35279	0.000390717	0.000880867
LOC_Os07g33440	LOC_Os07g33440	0.516113	0.562802	0.588076	0.212894	0.222029	0.147941	-0.366069	1.30428	0.00040293	0.000906455
LOC_Os01g17160	LOC_Os01g17160	0.429107	0.630846	0.467447	0.19062	0.142	0.298042	0.298692	1.07057	0.000427043	0.000956819
LOC_Os07g43604	LOC_Os07g43604	0.558313	0.521845	0.545281	0.241268	0.137248	0.205763	-0.291338	1.26301	0.000428776	0.00096038
LOC_Os03g56340	LOC_Os03g56340	1.32195	1.19496	1.2911	0.454416	0.521307	0.521031	-0.10045	1.14378	0.000436585	0.000976118
LOC_Os02g39764	LOC_Os02g39764	1.12386	1.28542	1.09763	0.231793	0.483479	0.690319	0.20886	1.12262	0.000439541	0.000982177
LOC_Os04g44070	LOC_Os04g44070	3.91124	3.41896	4.40763	0.868737	1.6826	2.0698	0.0567121	1.1512	0.000449068	0.00100167
LOC_Os09g33910	LOC_Os09g33910	0.883619	0.557847	0.791077	0.384738	0.211183	0.337713	0.288705	1.05435	0.00045428	0.0010123
LOC_Os02g53160	LOC_Os02g53160	1.20045	1.37069	1.11072	0.573366	0.380526	0.325993	-0.366069	1.30469	0.000464432	0.00103287
LOC_Os03g56930	LOC_Os03g56930	0.423779	0.835788	0.978279	0.254264	0.165734	0.298164	-0.397103	1.42778	0.000489275	0.00108261
LOC_Os11g08850	LOC_Os11g08850	2.48214	1.86489	1.32229	0.992842	0.647153	0.452768	-0.0137438	1.22035	0.000492341	0.00108894
LOC_Os10g05020	LOC_Os10g05020	0.347227	0.717419	0.706503	0.143229	0.174271	0.27371	-0.320663	1.37653	0.000508564	0.00112172
LOC_Os11g03690	LOC_Os11g03690	0.417175	0.718286	0.814875	0.206499	0.287147	0.239163	-0.100415	1.20964	0.000563719	0.0012341
LOC_Os11g05310	LOC_Os11g05310	1.38443	1.13225	1.57747	0.475892	0.694838	0.446446	-0.0626739	1.14058	0.000565493	0.0012373
LOC_Os03g08530	LOC_Os03g08530	0.606418	0.375883	0.568572	0.240139	0.166962	0.166874	-0.220315	1.22609	0.000582495	0.00127158
LOC_Os07g04540	LOC_Os07g04540	0.956567	1.34113	1.40136	0.450947	0.352723	0.470049	-0.461238	1.32541	0.000591771	0.00129041
LOC_Os11g33050	LOC_Os11g33050	0.719255	0.941185	1.17078	0.395586	0.330048	0.288639	-0.335738	1.27075	0.000605688	0.00131803
LOC_Os07g27660	LOC_Os07g27660	1.55899	1.11072	1.41759	0.443499	0.601289	0.6472	0.0451554	1.07499	0.000626857	0.00136082
LOC_Os09g37310	LOC_Os09g37310	0.197533	0.293345	0.446133	0.0712963	0.127467	0.148633	-0.00174284	1.238	0.000672619	0.00145133
LOC_Os08g31830	LOC_Os08g31830	1.89992	1.76647	1.36075	0.73146	0.708358	0.707984	0.112847	1.01996	0.00069821	0.00150281
LOC_Os05g41090	LOC_Os05g41090	0.514565	0.503604	0.634806	0.178742	0.16311	0.279469	-0.276818	1.2089	0.000721797	0.00154923
LOC_Os10g02680	LOC_Os10g02680	4.37591	3.08224	5.05082	1.47685	1.19795	2.05255	-0.234228	1.20323	0.000791417	0.00168694
LOC_Os02g11660	LOC_Os02g11660	0.271234	0.280204	0.375279	0.111883	0.136131	0.155496	0.166826	1.003	0.000798157	0.00170033
LOC_Os07g06900	LOC_Os07g06900	0.728548	1.00352	0.813191	0.286212	0.388041	0.387836	-0.00166857	1.05686	0.000838273	0.00177952
LOC_Os11g35200	LOC_Os11g35200	0.274402	0.310474	0.255235	0.140139	0.101183	0.0898926	-0.192735	1.12843	0.000881705	0.00186676
LOC_Os03g19380	LOC_Os03g19380	397.412	391.62	356.979	128.685	162.298	174.987	8.03754	1.10132	0.000883872	0.00187095
LOC_Os02g40130	LOC_Os02g40130	1.88779	1.88297	1.0808	0.644445	0.728106	0.615764	0.0102205	1.07674	0.000944664	0.00198796
LOC_Os04g39290	LOC_Os04g39290	1.48312	1.37088	1.60097	0.321988	0.268644	0.939756	-0.397081	1.33948	0.000951458	0.00200065
LOC_Os01g41770	LOC_Os01g41770	0.549193	0.515777	0.471358	0.302052	0.257738	0.100179	0.31776	1.00836	0.000954573	0.00200656
LOC_Os03g09910	LOC_Os03g09910	0.893043	0.838706	0.673971	0.26791	0.314332	0.349073	-0.305898	1.1614	0.000992531	0.00207956
LOC_Os11g35210	LOC_Os11g35210	0.366762	0.577357	0.460544	0.129675	0.255452	0.210261	0.123944	1.03766	0.00102603	0.0021448
LOC_Os01g42000	LOC_Os01g42000	0.535972	0.415272	0.811365	0.243194	0.115286	0.299586	-0.179322	1.22002	0.00108253	0.00225535
LOC_Os04g59150	LOC_Os04g59150	0.625561	0.613935	1.06918	0.309649	0.296024	0.349662	0.0100024	1.07576	0.00109535	0.00228014
LOC_Os10g28240	LOC_Os10g28240	0.429381	0.377865	0.403826	0.223037	0.177876	0.12308	0.0679829	1.00049	0.00114974	0.00238219
LOC_Os10g26560	LOC_Os10g26560	0.46681	0.526088	0.290127	0.140041	0.200819	0.145973	-0.291175	1.18576	0.00118606	0.00245058
LOC_Os05g32730	LOC_Os05g32730	0.872454	0.734397	1.10456	0.479844	0.472632	0.222298	0.198203	1.00419	0.00123606	0.00254519
LOC_Os04g44120	LOC_Os04g44120	1.4554	3.90919	3.41143	1.32076	0.500886	1.1264	-0.335681	1.35345	0.00127234	0.00261074
LOC_Os03g38790	LOC_Os03g38790	1.58148	1.29341	1.80199	0.761077	0.680345	0.566654	-0.0259141	1.01672	0.00129026	0.00264397
LOC_Os01g02550	LOC_Os01g02550	0.487778	0.529104	0.428753	0.181085	0.230824	0.167783	-0.291254	1.10969	0.00139772	0.00284636
LOC_Os07g13360	LOC_Os07g13360	3.42463	4.18113	2.28047	1.41264	1.60719	0.803171	-0.220109	1.15425	0.00142462	0.00289789
LOC_Os05g50180	LOC_Os05g50180	1.1542	1.54307	1.72405	0.560121	0.584156	0.700617	-0.152466	1.05815	0.00148193	0.00300466
LOC_Os06g40790	LOC_Os06g40790	0.787333	0.81337	0.566598	0.273491	0.32088	0.213807	-0.47768	1.20842	0.0015056	0.00304707
LOC_Os08g11650	LOC_Os08g11650	2.46917	1.40295	2.53211	0.407408	1.06222	0.84933	-0.494422	1.27047	0.0018366	0.00364961
LOC_Os03g48950	LOC_Os03g48950	1.02918	0.821574	1.00515	0.501718	0.362248	0.321828	-0.234247	1.0592	0.00187889	0.00372733
LOC_Os08g43450	LOC_Os08g43450	0.582283	0.971716	1.22487	0.443425	0.269764	0.385174	-0.234226	1.13083	0.0019214	0.00380637
LOC_Os01g54000	LOC_Os01g54000	5.96715	4.21781	6.1346	2.07278	2.16172	2.16058	-0.461302	1.14746	0.00206806	0.00407345
LOC_Os08g43630	LOC_Os08g43630	0.983897	2.03287	2.32225	0.811705	0.846536	0.493551	-0.165779	1.10356	0.00250276	0.00486015
LOC_Os06g05284	LOC_Os06g05284	0.362215	0.473978	0.542432	0.199216	0.145435	0.22842	-0.320794	1.06017	0.0027659	0.0053312
LOC_Os03g03640	LOC_Os03g03640	1.27868	1.25491	0.686856	0.527447	0.330048	0.384853	-0.511268	1.15259	0.00337729	0.00638931
LOC_Os10g17690	LOC_Os10g17690	0.598616	0.64786	0.473282	0.0940671	0.269785	0.343181	-0.262302	1.08349	0.00345815	0.00652806
LOC_Os10g39720	LOC_Os10g39720	3.15066	2.81101	0.979082	0.590741	0.985744	0.86207	-0.598621	1.29199	0.00361525	0.00679258
LOC_Os05g31290	LOC_Os05g31290	1.90216	0.982533	1.36236	0.366162	0.545534	0.926918	-0.100475	1.0146	0.00410798	0.00764701
LOC_Os09g29510	LOC_Os09g29510	0.472958	0.464169	0.369535	0.27313	0.183118	0.0813427	-0.366135	1.06125	0.00479503	0.00880441
LOC_Os02g05050	LOC_Os02g05050	3.40276	2.90393	1.58942	0.61027	1.78208	0.763344	-0.428681	1.11697	0.00636048	0.0113682
LOC_Os01g12464	LOC_Os01g12464	1.77594	0.513707	1.59573	0.527447	0.55008	0.549789	-0.366234	1.05995	0.00835411	0.0145675

## Sheet: OE-OsMYB4P_RSV vs. NIP_RSV
Geneid	GeneName	OE_MYB4P_R1	OE_MYB4P_R2	OE_MYB4P_R3	NIP_R1	NIP_R2	NIP_R3	logCPM	logFC	PValue	FDR
LOC_Os12g33610	LOC_Os12g33610	68.0931	63.2797	63.3041	3.34231	3.99308	3.77504	6.34664	4.11188	5.599e-30	1.11868e-25
LOC_Os05g50380	LOC_Os05g50380	81.2362	84.8566	83.8078	9.76849	9.33121	8.7781	6.80379	3.14551	1.68541e-29	1.68372e-25
LOC_Os11g35390	LOC_Os11g35390	57.2438	58.4573	55.8008	4.2531	4.05863	4.40024	5.5302	3.733	2.21059e-28	1.47225e-24
LOC_Os07g09760	LOC_Os07g09760	14.5884	16.7869	17.5013	0.412776	0.403983	0.41375	5.38518	5.28846	8.60511e-27	4.29825e-23
LOC_Os04g34500	LOC_Os04g34500	24.8994	23.2513	24.2694	0.0380073	0	0	4.12929	10.432	2.72234e-26	1.08785e-22
LOC_Os11g09979	LOC_Os11g09979	19.6541	22.5878	21.8454	0.0273444	0.141243	0.0534122	4.42827	8.10938	4.0093e-26	1.3351e-22
LOC_Os04g58710	LOC_Os04g58710	114.112	105.643	106.867	22.7753	26.1803	24.4557	7.1535	2.13488	2.91964e-25	7.44509e-22
LOC_Os12g17430	LOC_Os12g17430	118.146	132.922	128.054	25.7574	26.5269	28.0334	6.69424	2.21973	2.98102e-25	7.44509e-22
LOC_Os06g40240	LOC_Os06g40240	10.5334	10.8125	10.3383	1.38642	1.51184	1.23181	5.07545	2.92205	4.72847e-25	1.00716e-21
LOC_Os11g09830	LOC_Os11g09830	24.6463	22.905	24.3675	0.383329	0.118802	0.374381	4.12308	6.30496	5.04084e-25	1.00716e-21
LOC_Os11g11890	LOC_Os11g11890	57.0689	61.9385	60.5325	14.2275	13.1186	14.2325	6.33228	2.09097	1.21859e-24	1.92199e-21
LOC_Os03g02470	LOC_Os03g02470	18.4503	19.7172	18.9404	0	0	0	4.02035	12.2464	1.30882e-24	1.92199e-21
LOC_Os05g02060	LOC_Os05g02060	140.674	149.461	145.648	35.3708	36.7318	37.3184	6.31025	1.97473	1.33802e-24	1.92199e-21
LOC_Os10g20280	LOC_Os10g20280	9.07895	9.57617	8.63155	0.0205528	0.0212324	0	3.62008	9.11573	1.34674e-24	1.92199e-21
LOC_Os11g11770	LOC_Os11g11770	14.0161	15.4192	15.0301	1.4188	1.53811	1.6423	4.67243	3.25229	1.4872e-24	1.98095e-21
LOC_Os02g47470	LOC_Os02g47470	80.9875	86.9353	89.9075	24.0436	24.1133	23.4823	7.11605	1.82899	1.77668e-24	2.21863e-21
LOC_Os09g12660	LOC_Os09g12660	67.2792	68.8169	64.0177	14.637	17.1172	15.8464	6.39331	2.05335	4.21074e-24	4.94886e-21
LOC_Os09g36680	LOC_Os09g36680	156.839	147.286	150.548	48.7271	47.3049	48.0759	6.7532	1.63859	1.15173e-23	1.27843e-20
LOC_Os01g50100	LOC_Os01g50100	118.303	118.908	119.459	45.6467	45.7145	45.7643	8.38926	1.36032	1.56075e-23	1.64126e-20
LOC_Os11g11920	LOC_Os11g11920	4.65146	5.26687	4.84783	0	0.014067	0	3.33303	9.62031	2.16973e-23	2.16756e-20
LOC_Os02g36340	LOC_Os02g36340	110.929	113.655	113.88	41.3445	43.4986	39.6781	7.573	1.42418	7.54269e-23	7.17633e-20
LOC_Os05g37190	LOC_Os05g37190	90.8042	90.8762	90.6257	33.4336	33.0888	33.9673	6.83607	1.41918	1.1047e-22	1.00327e-19
LOC_Os07g03040	LOC_Os07g03040	62.8761	70.6881	67.5267	23.5118	25.0427	23.6523	7.69987	1.45915	2.8786e-22	2.50063e-19
LOC_Os07g01904	LOC_Os07g01904	32.7001	30.659	33.6516	10.6115	9.99687	10.7289	6.32468	1.61075	5.09899e-22	4.24491e-19
LOC_Os05g01330	LOC_Os05g01330	25.2207	23.6197	24.3437	0.288733	0.298282	0.187996	2.84247	6.48499	5.89398e-22	4.71047e-19
LOC_Os11g11990	LOC_Os11g11990	22.8956	22.6067	22.9329	7.65643	7.55809	8.05931	6.08374	1.53661	6.45263e-22	4.9586e-19
LOC_Os01g66860	LOC_Os01g66860	15.7649	15.1392	15.6026	2.94333	3.13422	3.20631	4.48581	2.30436	8.60631e-22	6.36867e-19
LOC_Os11g11960	LOC_Os11g11960	142.378	145.681	146.883	63.5734	62.2148	64.2182	8.11356	1.17594	1.03681e-21	7.39834e-19
LOC_Os05g45170	LOC_Os05g45170	14.0276	13.0325	12.5642	0.0553083	0	0	2.74697	9.0216	2.00298e-21	1.34896e-18
LOC_Os01g70490	LOC_Os01g70490	28.3118	28.8561	30.2501	9.29162	9.61901	8.73229	5.73267	1.64265	2.06136e-21	1.34896e-18
LOC_Os01g70710	LOC_Os01g70710	104.075	105.879	110.613	42.703	44.9454	43.3842	7.18946	1.27206	2.0981e-21	1.34896e-18
LOC_Os01g01660	LOC_Os01g01660	136.417	130.282	119.549	40.7121	38.703	43.1948	6.68064	1.63584	2.22801e-21	1.34896e-18
LOC_Os02g52210	LOC_Os02g52210	27.3622	30.4715	29.85	8.29171	8.07077	7.13855	5.38799	1.88164	3.58089e-21	2.1043e-18
LOC_Os08g39440	LOC_Os08g39440	56.6865	58.1204	57.4459	24.7391	24.5391	23.1012	7.03572	1.23234	3.78747e-21	2.16211e-18
LOC_Os04g01850	LOC_Os04g01850	49.0472	54.789	55.0979	5.57799	5.89647	4.05417	3.62943	3.3373	6.95995e-21	3.86277e-18
LOC_Os04g43090	LOC_Os04g43090	21.6068	20.0879	19.4824	0	0	0.0967727	2.53772	8.80714	1.11411e-20	6.01618e-18
LOC_Os01g51890	LOC_Os01g51890	60.8858	63.4099	66.3304	27.2219	26.2432	27.1526	6.92633	1.22267	1.91323e-20	1.00596e-17
LOC_Os03g55090	LOC_Os03g55090	195.429	204.878	203.979	97.6648	95.881	96.616	8.73172	1.03966	2.05948e-20	1.05509e-17
LOC_Os07g06834	LOC_Os07g06834	10.7127	9.872	12.0756	0.129097	0.0444554	0	2.83105	7.42066	2.34424e-20	1.14239e-17
LOC_Os01g67220	LOC_Os01g67220	53.2765	53.2454	53.1684	23.3526	23.7347	22.5037	6.53235	1.1797	3.16653e-20	1.50636e-17
LOC_Os07g12880	LOC_Os07g12880	23.4809	28.4156	27.5745	3.25065	4.16221	3.44306	4.1724	2.85442	3.65008e-20	1.69601e-17
LOC_Os07g10850	LOC_Os07g10850	7.77537	8.52452	9.16915	2.21612	2.36001	2.26928	4.90499	1.87654	4.25822e-20	1.84955e-17
LOC_Os04g54830	LOC_Os04g54830	47.1088	46.1618	47.06	20.4207	20.7915	20.9515	6.43137	1.15571	7.07198e-20	3.00634e-17
LOC_Os04g18770	LOC_Os04g18770	2.48604	2.26955	2.2929	0.0923946	0.0596563	0.045119	2.55526	5.11354	7.38271e-20	3.07305e-17
LOC_Os11g10480	LOC_Os11g10480	43.6639	44.4749	43.9606	16.3654	17.7815	18.2945	6.05691	1.31378	7.73309e-20	3.15321e-17
LOC_Os01g71840	LOC_Os01g71840	4.04379	4.03319	4.55385	0.893729	1.01353	1.01069	4.39465	2.0937	1.0012e-19	4.00079e-17
LOC_Os04g26330	LOC_Os04g26330	34.564	31.2617	35.2506	0	0	0	2.55497	10.7524	1.02942e-19	4.03289e-17
LOC_Os02g51350	LOC_Os02g51350	64.021	66.6533	64.4728	30.5339	28.298	28.6466	6.69001	1.13874	1.08992e-19	4.18782e-17
LOC_Os08g29570	LOC_Os08g29570	123.857	130.6	132.277	62.2144	64.5594	59.8106	8.01098	1.03305	1.42485e-19	5.37142e-17
LOC_Os01g52130	LOC_Os01g52130	8.82021	8.76246	9.03112	2.07562	2.12494	2.0637	4.00366	2.06707	1.63787e-19	6.06013e-17
LOC_Os03g17700	LOC_Os03g17700	123.66	131.089	128.869	57.8303	59.1537	62.4758	7.23217	1.07704	1.79703e-19	6.52813e-17
LOC_Os03g52910	LOC_Os03g52910	49.1787	57.2301	59.9738	11.0301	10.4132	10.1674	5.43592	2.37707	2.24674e-19	7.73964e-17
LOC_Os05g15770	LOC_Os05g15770	90.6231	82.3239	80.2613	36.8375	33.4148	34.4221	6.29766	1.25518	5.33468e-19	1.77645e-16
LOC_Os08g39840	LOC_Os08g39840	26.0814	23.0172	23.8402	9.11868	9.53969	9.95452	5.78898	1.33044	7.93506e-19	2.47627e-16
LOC_Os11g11940	LOC_Os11g11940	2.52094	2.84422	2.52719	0	0	0	2.28442	10.4735	8.05592e-19	2.47627e-16
LOC_Os04g58050	LOC_Os04g58050	5.77967	6.32535	6.93908	0.0781723	0.0403787	0.152695	2.22103	6.02731	9.52911e-19	2.88472e-16
LOC_Os04g32920	LOC_Os04g32920	34.9741	36.0251	35.8986	16.912	17.521	16.1881	6.46054	1.06001	1.06581e-18	3.16791e-16
LOC_Os01g71340	LOC_Os01g71340	23.5243	20.7562	22.3169	6.14091	6.22578	6.5191	4.34747	1.79739	1.07817e-18	3.16791e-16
LOC_Os04g46970	LOC_Os04g46970	9.16462	9.4075	9.11791	2.32827	2.58213	1.88937	4.19718	2.00952	1.3141e-18	3.80518e-16
LOC_Os04g34490	LOC_Os04g34490	5.81207	5.74165	5.15291	0.246998	0.145809	0.137847	2.20503	4.9253	1.62772e-18	4.64599e-16
LOC_Os10g35770	LOC_Os10g35770	41.6663	38.7363	40.1621	20.3985	18.8229	19.2181	6.76847	1.02574	2.08433e-18	5.75601e-16
LOC_Os04g05010	LOC_Os04g05010	35.4834	35.0215	34.7833	13.7829	12.4877	13.3305	4.8759	1.39091	2.10305e-18	5.75601e-16
LOC_Os07g39450	LOC_Os07g39450	20.2162	18.9951	17.2005	0	0	0	2.16127	10.3472	2.25277e-18	6.05296e-16
LOC_Os04g49160	LOC_Os04g49160	14.3088	14.2421	13.612	2.99785	2.83153	3.13701	3.45486	2.21166	2.27213e-18	6.05296e-16
LOC_Os04g46980	LOC_Os04g46980	6.99586	6.51053	6.60849	0.827164	0.664625	0.867697	2.76983	3.06329	3.18429e-18	7.85458e-16
LOC_Os03g13300	LOC_Os03g13300	12.8401	12.5326	11.3301	3.3737	2.6075	3.02648	4.06054	2.00551	3.34196e-18	8.14296e-16
LOC_Os03g06970	LOC_Os03g06970	38.0544	35.3868	34.8356	12.6895	14.4079	11.741	5.07915	1.4617	4.05979e-18	9.77285e-16
LOC_Os03g59450	LOC_Os03g59450	15.2883	17.4351	16.4232	4.98778	4.85283	5.43839	4.47008	1.66563	4.37887e-18	1.04155e-15
LOC_Os03g19070	LOC_Os03g19070	16.6601	17.7357	14.9848	3.08843	2.70312	3.81232	3.65787	2.33883	6.10428e-18	1.41818e-15
LOC_Os10g42130	LOC_Os10g42130	8.84844	9.35997	8.57825	1.97887	1.64681	2.04005	3.43992	2.21862	6.51799e-18	1.49689e-15
LOC_Os11g38580	LOC_Os11g38580	3.50843	3.64545	3.61833	0.449292	0.348112	0.603356	3.00615	2.91315	6.67255e-18	1.51497e-15
LOC_Os10g28350	LOC_Os10g28350	28.1953	29.8266	25.0591	7.63138	7.82491	7.56449	4.0859	1.83334	8.16006e-18	1.79502e-15
LOC_Os03g50670	LOC_Os03g50670	1.66382	1.60274	1.62617	0	0	0	1.91364	10.0925	8.26238e-18	1.79502e-15
LOC_Os07g15440	LOC_Os07g15440	25.0228	25.3566	26.8643	12.6386	11.8395	12.6437	6.32474	1.03793	8.26537e-18	1.79502e-15
LOC_Os11g02810	LOC_Os11g02810	17.826	20.1199	20.0938	0	0	0	1.94576	10.1254	1.04121e-17	2.23692e-15
LOC_Os09g03939	LOC_Os09g03939	4.62403	4.24046	4.32631	0.429635	0.554804	0.608429	2.67912	3.02349	1.2127e-17	2.57763e-15
LOC_Os06g36410	LOC_Os06g36410	18.0425	17.6319	16.8237	0	0	0	1.86034	10.0371	1.2713e-17	2.67374e-15
LOC_Os05g39790	LOC_Os05g39790	2.99258	2.61936	2.90784	0	0	0.0245902	1.69589	7.93906	1.39021e-17	2.87784e-15
LOC_Os10g09300	LOC_Os10g09300	15.9336	14.1366	16.1307	0	0.25865	0.122263	1.8232	6.75748	1.39715e-17	2.87784e-15
LOC_Os04g40700	LOC_Os04g40700	18.3558	19.1416	18.1778	8.41381	7.57618	7.53263	5.2359	1.2242	1.49694e-17	3.05191e-15
LOC_Os05g34490	LOC_Os05g34490	3.83696	4.5638	4.18202	0.0312963	0	0.0916972	1.94884	6.50767	1.56599e-17	3.16045e-15
LOC_Os09g35030	LOC_Os09g35030	13.8388	13.7128	13.6808	3.35652	3.42067	3.14528	3.37204	2.0353	1.62729e-17	3.25133e-15
LOC_Os02g15870	LOC_Os02g15870	10.1552	9.51622	8.95235	2.48232	2.38014	3.10669	4.48274	1.82253	1.78225e-17	3.52568e-15
LOC_Os12g05290	LOC_Os12g05290	4.4283	4.53788	4.50552	1.26178	1.35006	1.07828	3.79794	1.85076	2.0101e-17	3.93743e-15
LOC_Os10g29400	LOC_Os10g29400	4.1346	4.33746	4.45832	0.506211	0.380328	0.247197	2.51425	3.48704	2.07176e-17	4.01881e-15
LOC_Os09g36320	LOC_Os09g36320	20.6242	20.6194	18.9757	7.79866	8.05656	7.64547	4.68062	1.33917	2.61277e-17	4.92482e-15
LOC_Os01g16310	LOC_Os01g16310	8.15876	7.7209	7.89244	2.6412	2.62154	2.54583	4.05679	1.58651	3.00897e-17	5.61863e-15
LOC_Os08g34300	LOC_Os08g34300	23.1734	24.7017	26.0905	10.1345	11.4796	11.2274	6.27584	1.15265	3.34021e-17	6.17938e-15
LOC_Os03g18779	LOC_Os03g18779	6.28265	4.93101	5.17372	0	0	0	1.90073	10.0796	3.86381e-17	7.01808e-15
LOC_Os03g48060	LOC_Os03g48060	17.7981	17.7368	17.2641	5.02171	5.66813	5.40402	3.75758	1.69491	6.28686e-17	1.09227e-14
LOC_Os11g45050	LOC_Os11g45050	2.99753	2.6786	2.8092	0.311631	0.304051	0.355083	2.35364	3.09815	6.9729e-17	1.20102e-14
LOC_Os03g09970	LOC_Os03g09970	6.40503	7.20472	6.75226	1.98577	2.17965	2.04331	3.77435	1.69524	1.1607e-16	1.93257e-14
LOC_Os02g44230	LOC_Os02g44230	11.9695	12.517	11.3061	3.6337	3.54696	4.10776	3.90756	1.64429	1.23709e-16	2.04273e-14
LOC_Os07g11160	LOC_Os07g11160	2.98537	2.43421	2.38575	0	0	0	1.64932	9.81896	1.78917e-16	2.85981e-14
LOC_Os05g05680	LOC_Os05g05680	43.6678	46.2467	45.3437	21.2123	23.1069	20.9803	5.55072	1.03245	1.84784e-16	2.93015e-14
LOC_Os02g43280	LOC_Os02g43280	15.0086	15.6302	15.8288	6.56387	6.34428	6.50779	4.58375	1.23957	1.89748e-16	2.98517e-14
LOC_Os02g15930	LOC_Os02g15930	31.4448	31.1954	30.9425	14.4381	15.6126	14.5623	5.20609	1.05033	2.10769e-16	3.26447e-14
LOC_Os02g52010	LOC_Os02g52010	11.8844	11.9634	11.5073	3.66596	3.12346	2.80525	3.44644	1.86251	2.30616e-16	3.46444e-14
LOC_Os02g18000	LOC_Os02g18000	8.01888	8.23092	7.92261	3.49359	3.46423	3.48676	4.61828	1.19162	2.49327e-16	3.71758e-14
LOC_Os01g57540	LOC_Os01g57540	8.28718	7.61797	8.01275	2.09873	2.31663	2.27437	3.28789	1.81726	4.51206e-16	6.48568e-14
LOC_Os07g30600	LOC_Os07g30600	5.94828	5.78519	5.77927	0.864987	0.738184	0.954987	2.3199	2.74666	5.31041e-16	7.57871e-14
LOC_Os01g60020	LOC_Os01g60020	34.748	32.7689	29.9891	13.8986	15.0903	14.7662	5.01677	1.13736	5.42954e-16	7.69377e-14
LOC_Os09g23084	LOC_Os09g23084	12.4551	10.891	11.6683	3.93361	4.5747	3.84179	4.19017	1.48504	5.57879e-16	7.8496e-14
LOC_Os04g34270	LOC_Os04g34270	12.4651	13.1018	12.9972	5.58839	5.44604	6.13109	4.75702	1.14772	7.85972e-16	1.02966e-13
LOC_Os10g35160	LOC_Os10g35160	1.69354	1.86795	1.76689	0	0	0	1.30979	9.46483	8.76131e-16	1.13669e-13
LOC_Os03g09900	LOC_Os03g09900	13.4382	13.8826	13.3461	5.26698	5.11728	5.32775	4.03119	1.35244	9.73687e-16	1.25511e-13
LOC_Os01g09220	LOC_Os01g09220	16.5254	15.4663	15.8195	6.88142	6.83673	6.26321	4.39018	1.2399	1.11443e-15	1.42416e-13
LOC_Os02g44235	LOC_Os02g44235	14.0016	15.0742	13.4261	4.59394	4.28387	5.00288	3.66389	1.59392	1.11909e-15	1.42416e-13
LOC_Os12g02210	LOC_Os12g02210	6.61332	7.47012	6.51987	0.314061	0.162223	0.30673	1.3922	4.64407	1.27476e-15	1.59185e-13
LOC_Os06g35165	LOC_Os06g35165	7.52901	5.45195	6.35039	0.608795	0.494157	0.764465	2.1936	3.33457	1.35585e-15	1.6826e-13
LOC_Os01g46120	LOC_Os01g46120	7.53066	7.0901	6.22066	0.764605	1.39171	1.13792	2.62484	2.64182	1.86457e-15	2.25783e-13
LOC_Os04g41620	LOC_Os04g41620	7.31314	6.65341	7.50362	0.994526	1.32096	0.925058	2.28558	2.70622	2.1918e-15	2.60779e-13
LOC_Os02g04170	LOC_Os02g04170	15.5061	15.4604	16.5958	7.63669	8.24336	7.55143	5.07039	1.00279	2.5653e-15	2.99735e-13
LOC_Os11g29960	LOC_Os11g29960	6.49207	5.27272	6.40746	1.28667	1.32922	1.47518	2.87684	2.1263	3.35572e-15	3.87557e-13
LOC_Os04g07830	LOC_Os04g07830	6.91555	8.4868	8.56426	1.58342	1.54491	1.58942	2.59957	2.3224	4.10241e-15	4.58002e-13
LOC_Os01g51570	LOC_Os01g51570	24.7514	24.5402	24.7545	9.98159	11.9422	10.1235	4.49227	1.1906	4.40333e-15	4.8607e-13
LOC_Os07g03810	LOC_Os07g03810	5.06983	5.18223	4.58217	1.64382	1.46661	1.44126	3.25206	1.6852	4.43546e-15	4.86926e-13
LOC_Os04g54010	LOC_Os04g54010	22.1597	24.0868	22.9801	12.0754	11.6517	10.3589	5.22441	1.00435	4.49485e-15	4.90749e-13
LOC_Os01g40260	LOC_Os01g40260	26.4629	30.162	29.6125	12.4198	13.1855	12.6572	4.52062	1.15407	6.78516e-15	7.21104e-13
LOC_Os11g10510	LOC_Os11g10510	2.963	2.6066	2.826	0.146573	0.302841	0.143152	1.54878	3.79191	7.47421e-15	7.85972e-13
LOC_Os02g38392	LOC_Os02g38392	10.518	10.7186	10.2013	4.32409	4.8253	4.78093	4.33303	1.15551	7.90848e-15	8.18712e-13
LOC_Os11g45060	LOC_Os11g45060	1.42025	1.66173	1.46188	0.0843083	0.159677	0.178404	1.74874	3.39356	8.96996e-15	9.19076e-13
LOC_Os03g45340	LOC_Os03g45340	4.10211	4.52728	4.39489	0.487014	0.50312	0.432406	1.63478	3.16401	9.23473e-15	9.41377e-13
LOC_Os04g45510	LOC_Os04g45510	18.4804	22.0142	23.2025	5.68459	6.02712	6.79377	3.33358	1.76179	1.00813e-14	1.01729e-12
LOC_Os01g29330	LOC_Os01g29330	29.5983	30.6776	30.4451	14.2669	14.7948	13.8279	4.47778	1.06241	1.10152e-14	1.09494e-12
LOC_Os02g03630	LOC_Os02g03630	1.94863	1.9365	1.43911	0	0	0	1.1183	9.26321	1.5599e-14	1.50564e-12
LOC_Os07g35750	LOC_Os07g35750	2.17026	2.26112	2.33913	0.487503	0.326675	0.566201	2.52479	2.26497	2.58162e-14	2.37699e-12
LOC_Os07g37730	LOC_Os07g37730	14.2315	13.8545	14.9997	6.63942	7.08025	6.48445	4.41866	1.07369	2.6237e-14	2.40465e-12
LOC_Os07g33954	LOC_Os07g33954	25.0183	25.4768	25.6985	9.8866	12.1968	11.7182	4.37545	1.15387	2.74732e-14	2.49506e-12
LOC_Os11g17954	LOC_Os11g17954	2.08791	2.29996	2.34541	0.0969977	0.0334018	0.126311	1.07282	4.61922	3.00176e-14	2.70158e-12
LOC_Os12g33194	LOC_Os12g33194	2.27353	2.41722	2.23588	0.20244	0.089629	0.197714	1.30551	3.76706	3.03593e-14	2.72009e-12
LOC_Os01g56690	LOC_Os01g56690	10.4558	12.0254	11.8483	3.00535	2.29481	2.87139	2.59408	2.0467	3.0776e-14	2.73997e-12
LOC_Os01g34890	LOC_Os01g34890	4.41752	4.19706	4.11472	1.66593	1.63044	1.52714	3.45583	1.38079	3.17451e-14	2.80649e-12
LOC_Os03g05920	LOC_Os03g05920	14.8868	15.8257	12.8741	5.89136	6.08618	6.11724	4.17517	1.25032	3.19395e-14	2.81124e-12
LOC_Os02g53130	LOC_Os02g53130	1.72465	1.45131	1.32337	0.140404	0.126916	0.0857039	1.40693	3.63374	3.28969e-14	2.8828e-12
LOC_Os09g35010	LOC_Os09g35010	34.5994	31.0248	28.3442	12.8519	14.4633	12.178	4.4656	1.23311	3.36196e-14	2.92199e-12
LOC_Os03g05900	LOC_Os03g05900	9.10101	9.1842	9.62265	3.7909	2.69598	3.48778	3.65372	1.46147	4.59845e-14	3.87667e-12
LOC_Os04g19740	LOC_Os04g19740	6.52006	6.88297	6.76939	2.92895	2.52871	2.59496	3.62101	1.30512	5.58572e-14	4.61168e-12
LOC_Os01g58350	LOC_Os01g58350	15.2889	15.7437	14.5656	3.81507	2.93066	3.91709	2.42092	2.0712	5.89375e-14	4.82611e-12
LOC_Os11g45040	LOC_Os11g45040	7.86778	6.156	6.41926	0.296709	0	0.0965945	1.03715	5.54637	6.20711e-14	5.05357e-12
LOC_Os10g09290	LOC_Os10g09290	46.0041	57.5384	58.9626	19.3688	17.5839	16.9104	3.75008	1.57416	6.23249e-14	5.05357e-12
LOC_Os12g28590	LOC_Os12g28590	4.28101	5.35451	4.36605	0.75273	1.07671	1.04619	2.44289	2.26377	6.26032e-14	5.05357e-12
LOC_Os04g51820	LOC_Os04g51820	6.54239	6.88049	6.7353	2.55002	2.31641	2.85549	3.53404	1.36262	6.43496e-14	5.12651e-12
LOC_Os01g06870	LOC_Os01g06870	10.2439	8.1001	9.23415	3.14247	2.9181	2.96566	3.24721	1.5891	6.85295e-14	5.39063e-12
LOC_Os04g12669	LOC_Os04g12669	14.3051	16.4074	15.8379	5.50814	4.69449	4.23641	3.02677	1.66991	7.05445e-14	5.52737e-12
LOC_Os11g45190	LOC_Os11g45190	1.3645	1.16558	1.63418	0.187263	0.152001	0.143701	1.7167	3.07372	7.14337e-14	5.57518e-12
LOC_Os05g37080	LOC_Os05g37080	7.6336	7.90156	8.23596	2.44696	1.9957	1.5513	2.68168	1.96808	7.38242e-14	5.69501e-12
LOC_Os02g42850	LOC_Os02g42850	7.00476	5.40899	7.28621	1.72951	1.78671	1.60177	2.937	1.92167	7.82082e-14	6.01e-12
LOC_Os01g72360	LOC_Os01g72360	19.0596	19.1196	19.2902	8.32185	8.91744	7.92568	3.86103	1.17312	7.91503e-14	6.05909e-12
LOC_Os06g06900	LOC_Os06g06900	9.48133	9.94449	9.3924	3.77637	3.30106	3.72369	3.32035	1.39509	8.16626e-14	6.22755e-12
LOC_Os03g09070	LOC_Os03g09070	3.70496	4.13897	3.50866	0.717799	0.988715	1.06219	2.59181	2.0149	1.02115e-13	7.69908e-12
LOC_Os01g61070	LOC_Os01g61070	166.829	143.442	136.824	68.6796	70.7375	72.4225	5.84156	1.05826	1.04454e-13	7.81645e-12
LOC_Os01g72370	LOC_Os01g72370	4.30129	4.30281	4.38674	1.87543	2.05704	1.82034	3.87887	1.1569	1.08752e-13	8.10773e-12
LOC_Os08g27980	LOC_Os08g27980	0.930763	0.839348	0.852719	0.0168564	0	0	0.637091	6.82066	1.12364e-13	8.34586e-12
LOC_Os10g03400	LOC_Os10g03400	3.8933	4.17629	4.58545	0.858841	1.02587	1.15334	2.44206	2.03442	1.29072e-13	9.55134e-12
LOC_Os05g03960	LOC_Os05g03960	39.9951	41.2504	37.9539	11.4265	11.3322	12.4989	2.64502	1.73581	1.36648e-13	1.00376e-11
LOC_Os03g55430	LOC_Os03g55430	33.6166	30.8502	28.9414	15.1608	15.5417	14.6361	4.42809	1.02425	1.42685e-13	1.04427e-11
LOC_Os07g15340	LOC_Os07g15340	3.22761	2.6943	2.68285	0.458501	0.741386	0.506207	2.27087	2.31544	1.58177e-13	1.13999e-11
LOC_Os03g01520	LOC_Os03g01520	5.11691	7.05708	7.23864	0.440923	0.455504	0.430631	1.18592	3.82185	1.7328e-13	1.21054e-11
LOC_Os06g49350	LOC_Os06g49350	1.39677	1.52792	1.25512	0.403368	0.375036	0.417589	2.62667	1.78448	2.34615e-13	1.59443e-11
LOC_Os04g49690	LOC_Os04g49690	9.93749	9.1799	8.70712	4.43858	3.54669	3.64042	3.87109	1.2392	2.53759e-13	1.70711e-11
LOC_Os09g38130	LOC_Os09g38130	2.35782	2.52849	2.35704	0.448992	0.412302	0.438511	1.69765	2.45144	2.57772e-13	1.72333e-11
LOC_Os03g56350	LOC_Os03g56350	8.71194	6.87642	8.20154	0.286423	0.147948	0	0.737194	5.60635	2.79601e-13	1.83764e-11
LOC_Os03g57450	LOC_Os03g57450	5.34392	5.53266	4.85256	1.97289	1.80297	2.2418	3.39099	1.36502	2.90835e-13	1.87657e-11
LOC_Os10g31330	LOC_Os10g31330	163.557	144.088	140.994	52.7295	53.072	59.4056	7.01964	1.42164	2.97282e-13	1.90987e-11
LOC_Os01g49820	LOC_Os01g49820	14.4056	14.0804	12.9765	5.67777	6.45746	7.27494	4.40356	1.07508	3.93968e-13	2.46606e-11
LOC_Os11g44800	LOC_Os11g44800	12.4832	13.1086	13.9373	5.96715	5.94692	6.23925	3.89994	1.10255	3.94964e-13	2.46606e-11
LOC_Os06g33320	LOC_Os06g33320	4.56336	4.86994	4.78511	2.02593	1.84462	2.06248	3.42235	1.24032	4.52659e-13	2.7914e-11
LOC_Os03g08490	LOC_Os03g08490	11.5957	10.3099	10.8672	4.01841	4.49724	4.53783	3.32274	1.30739	4.76689e-13	2.91261e-11
LOC_Os11g34624	LOC_Os11g34624	1.82411	1.62643	1.57414	0.119943	0.0619546	0.117143	0.802475	3.9963	6.25607e-13	3.72781e-11
LOC_Os07g13770	LOC_Os07g13770	6.42227	6.75026	7.68895	2.38686	2.53429	1.975	2.94403	1.5783	6.26899e-13	3.72781e-11
LOC_Os02g48850	LOC_Os02g48850	4.53747	4.03468	4.74626	0.559421	0.577921	0.546363	1.21365	2.9471	7.91251e-13	4.58238e-11
LOC_Os07g35560	LOC_Os07g35560	11.1318	10.6675	10.8147	5.5627	5.56128	4.83198	4.10193	1.0132	8.02477e-13	4.60959e-11
LOC_Os05g45370	LOC_Os05g45370	2.52956	2.64714	2.72936	0.352545	0.242803	0.306059	1.11973	3.09101	8.12611e-13	4.65214e-11
LOC_Os01g65550	LOC_Os01g65550	8.03641	7.63535	6.93688	3.19012	3.59297	3.11566	3.62587	1.17408	1.10467e-12	6.014e-11
LOC_Os08g39830	LOC_Os08g39830	8.19498	9.3319	8.84345	4.516	3.78922	4.1414	4.05475	1.06368	1.17919e-12	6.36764e-11
LOC_Os01g49750	LOC_Os01g49750	3.3274	3.27227	2.91722	0.249498	0.128874	0.182755	0.67651	4.00903	1.45298e-12	7.74147e-11
LOC_Os11g03840	LOC_Os11g03840	1.85287	2.11931	2.29329	0.326763	0.337569	0.525634	1.86982	2.36522	1.47672e-12	7.83433e-11
LOC_Os02g29300	LOC_Os02g29300	12.9714	10.988	11.9185	6.03624	6.10204	5.54111	4.22599	1.00171	1.5225e-12	7.96323e-11
LOC_Os12g25690	LOC_Os12g25690	9.50251	8.72983	7.95592	2.9929	3.78538	3.93381	3.58881	1.27013	1.76564e-12	9.0455e-11
LOC_Os01g32770	LOC_Os01g32770	4.25492	4.01099	3.45799	0.923488	0.917334	0.901932	1.93604	2.07287	1.84455e-12	9.40156e-11
LOC_Os02g57700	LOC_Os02g57700	1.91549	1.991	2.25409	0.577278	0.361436	0.427124	2.01169	2.14626	1.95376e-12	9.93283e-11
LOC_Os12g09640	LOC_Os12g09640	15.2713	18.6724	18.2093	7.86173	6.53347	7.81473	4.27116	1.21123	2.03476e-12	1.03184e-10
LOC_Os02g32980	LOC_Os02g32980	12.3981	11.5251	12.8263	5.33708	5.21821	5.4452	3.33703	1.17832	2.40403e-12	1.20685e-10
LOC_Os06g30290	LOC_Os06g30290	5.09593	4.84162	4.84119	0.671305	0.770561	0.655635	1.12566	2.78421	2.63381e-12	1.30579e-10
LOC_Os11g09180	LOC_Os11g09180	2.43731	2.25309	2.75445	0.387122	0.327211	0.171857	1.18678	3.03774	2.70901e-12	1.33315e-10
LOC_Os04g12950	LOC_Os04g12950	3.97008	4.26231	3.72503	0.933251	0.920291	0.787176	1.70182	2.15676	2.98156e-12	1.44481e-10
LOC_Os04g51460	LOC_Os04g51460	3.64698	3.22601	3.2919	0.582283	0.647811	0.524946	1.34616	2.50628	3.04141e-12	1.46781e-10
LOC_Os04g42770	LOC_Os04g42770	3.21698	3.19113	3.4922	1.59633	1.32411	1.45665	3.48182	1.15605	3.14926e-12	1.50893e-10
LOC_Os05g07420	LOC_Os05g07420	1.15818	1.17024	1.21868	0.176788	0.081171	0.115108	0.957299	3.20157	3.43303e-12	1.63314e-10
LOC_Os01g06310	LOC_Os01g06310	35.4903	31.0521	25.8343	7.49862	8.85325	7.60258	3.89456	1.92966	3.50832e-12	1.66105e-10
LOC_Os03g42510	LOC_Os03g42510	1.38421	1.06571	1.11963	0.076502	0.026344	0.0498108	0.538657	4.44003	3.56694e-12	1.68481e-10
LOC_Os07g35790	LOC_Os07g35790	4.93794	4.67057	4.4515	1.67237	1.89801	1.90939	2.92992	1.33941	3.61062e-12	1.70142e-10
LOC_Os02g36140	LOC_Os02g36140	4.12661	4.61083	4.61841	1.65143	1.6378	1.04837	3.29503	1.60713	4.41862e-12	2.04361e-10
LOC_Os11g44960	LOC_Os11g44960	0.737779	0.671754	0.548651	0	0.0169665	0	0.287659	6.43968	4.57773e-12	2.10745e-10
LOC_Os11g42170	LOC_Os11g42170	8.20014	8.19389	8.14675	2.03941	2.41898	1.9918	1.9431	1.90694	4.62626e-12	2.12489e-10
LOC_Os11g45180	LOC_Os11g45180	1.33121	1.12596	0.794723	0.0520391	0	0.0169415	0.911025	5.40921	4.78382e-12	2.1872e-10
LOC_Os02g49600	LOC_Os02g49600	7.59173	7.98751	7.52079	3.07823	4.22003	3.57361	3.99328	1.07048	5.96081e-12	2.67634e-10
LOC_Os11g09460	LOC_Os11g09460	16.6164	16.831	17.9269	6.96983	8.10984	7.23707	3.19883	1.18401	6.87249e-12	3.0245e-10
LOC_Os10g36360	LOC_Os10g36360	11.4464	8.08663	11.8982	1.33281	2.18682	1.37827	2.11499	2.65867	7.39323e-12	3.21823e-10
LOC_Os04g05570	LOC_Os04g05570	1.43477	1.44706	1.26067	0.21227	0.0974622	0.161245	0.931454	3.09073	7.82331e-12	3.38333e-10
LOC_Os08g37104	LOC_Os08g37104	15.2856	14.892	17.604	7.02448	7.93598	6.01562	4.17018	1.17002	8.95291e-12	3.83039e-10
LOC_Os01g67810	LOC_Os01g67810	4.67315	5.31375	5.70397	2.04512	2.14019	1.86768	2.91064	1.3553	9.34008e-12	3.95371e-10
LOC_Os11g43700	LOC_Os11g43700	2.87207	2.82237	2.81425	1.23355	1.08785	1.14598	2.87083	1.27421	9.71745e-12	4.09609e-10
LOC_Os02g04130	LOC_Os02g04130	12.2509	11.905	11.6391	5.82337	5.09041	5.44438	3.25922	1.10931	1.14613e-11	4.72156e-10
LOC_Os04g33640	LOC_Os04g33640	4.46905	3.47581	3.22228	1.15493	1.10135	1.27982	2.61373	1.63582	1.22132e-11	5.01068e-10
LOC_Os02g16940	LOC_Os02g16940	3.36748	3.67636	2.64511	0.581071	0.738815	0.982225	2.32534	2.05011	1.36574e-11	5.55754e-10
LOC_Os03g21960	LOC_Os03g21960	2.22585	2.34217	2.14802	0.537044	0.554804	0.574461	1.63216	1.98673	1.40842e-11	5.71957e-10
LOC_Os05g03400	LOC_Os05g03400	0.759087	0.521722	0.708279	0	0	0	0.225855	8.30964	1.52559e-11	6.14544e-10
LOC_Os02g45450	LOC_Os02g45450	6.79633	6.79503	6.36716	2.70211	2.48615	2.30916	2.58604	1.39307	1.65576e-11	6.59005e-10
LOC_Os10g29390	LOC_Os10g29390	4.00519	3.35763	3.32387	0.839131	0.866881	0.819544	1.57539	2.05583	2.06917e-11	8.09043e-10
LOC_Os04g38530	LOC_Os04g38530	7.3011	6.70217	8.05766	2.52505	3.23149	2.9078	2.90304	1.32777	2.31571e-11	8.98404e-10
LOC_Os11g39450	LOC_Os11g39450	2.15126	2.17662	2.13701	0.537342	0.400914	0.291555	1.30177	2.36823	2.35092e-11	9.10297e-10
LOC_Os01g70220	LOC_Os01g70220	3.25613	3.23245	2.89506	1.04822	1.17504	1.13266	2.40423	1.46373	2.83465e-11	1.07266e-09
LOC_Os02g25870	LOC_Os02g25870	12.7905	13.8638	14.9737	6.15964	7.35761	5.82787	3.5281	1.0883	2.94742e-11	1.10903e-09
LOC_Os07g23570	LOC_Os07g23570	7.70555	6.37023	6.65942	3.20783	3.31391	2.55858	3.34694	1.17319	3.2334e-11	1.19858e-09
LOC_Os01g36064	LOC_Os01g36064	2.7612	2.92473	2.77799	1.11635	1.00911	0.992944	2.42755	1.42028	3.26597e-11	1.20841e-09
LOC_Os01g04800	LOC_Os01g04800	1.91981	2.24262	1.50858	0.134513	0.173702	0.29559	0.871529	3.18451	3.30751e-11	1.22151e-09
LOC_Os04g41970	LOC_Os04g41970	2.21341	2.08312	1.87405	0.647041	0.437942	0.479401	1.70977	1.95476	3.79529e-11	1.37622e-09
LOC_Os12g40180	LOC_Os12g40180	19.5416	24.2967	25.1787	9.79568	10.4747	10.4902	3.40579	1.1467	3.82957e-11	1.38363e-09
LOC_Os03g08840	LOC_Os03g08840	12.5766	11.6491	12.5046	4.91287	6.51832	5.40972	3.34246	1.10683	4.0952e-11	1.47693e-09
LOC_Os07g48980	LOC_Os07g48980	11.594	9.22833	8.67955	3.8878	4.3227	4.24755	3.53741	1.22393	4.40933e-11	1.576e-09
LOC_Os09g20000	LOC_Os09g20000	7.30732	7.07616	8.21683	2.80284	2.6887	2.98183	2.51924	1.39209	4.43033e-11	1.57786e-09
LOC_Os10g41330	LOC_Os10g41330	7.72724	7.27664	8.08996	3.79949	3.24579	2.74742	3.04301	1.21817	5.00207e-11	1.76887e-09
LOC_Os06g11240	LOC_Os06g11240	11.7476	9.7662	9.80264	5.27772	5.08386	4.94556	3.57246	1.0128	5.45824e-11	1.91326e-09
LOC_Os01g73200	LOC_Os01g73200	6.84853	7.68311	6.5505	3.22474	2.39176	2.34191	2.69631	1.38657	6.2265e-11	2.15841e-09
LOC_Os04g23550	LOC_Os04g23550	20.4276	16.0996	14.9751	3.79767	4.16103	4.57071	3.92945	2.01789	7.29693e-11	2.48369e-09
LOC_Os12g30824	LOC_Os12g30824	1.71305	2.03025	1.89117	0.528364	0.643307	0.460741	1.85381	1.76944	7.92524e-11	2.6793e-09
LOC_Os04g34810	LOC_Os04g34810	2.20011	1.4416	1.93433	0.202658	0.041872	0.158342	0.547536	3.70822	9.75809e-11	3.24404e-09
LOC_Os10g09990	LOC_Os10g09990	2.57242	2.22919	1.90278	0.302049	0.592872	0.442498	1.3462	2.30298	1.0055e-10	3.33432e-09
LOC_Os02g44880	LOC_Os02g44880	5.16507	4.82121	5.14445	2.03328	2.26723	1.98582	2.61146	1.24756	1.16822e-10	3.80148e-09
LOC_Os01g06882	LOC_Os01g06882	4.76159	4.62449	5.61158	1.41327	1.46001	1.38028	1.68005	1.79308	1.20619e-10	3.91229e-09
LOC_Os01g50020	LOC_Os01g50020	0.912864	0.739762	1.09529	0	0.029637	0.0280186	0.0092582	5.32186	1.28333e-10	4.1249e-09
LOC_Os03g08310	LOC_Os03g08310	3.66589	3.02466	3.49274	0.927715	0.585685	0.553703	1.18734	2.26938	1.57579e-10	4.98168e-09
LOC_Os02g05970	LOC_Os02g05970	2.22002	2.1936	2.21884	0.869771	0.718827	0.957582	2.4255	1.35705	1.59514e-10	5.02287e-09
LOC_Os07g35310	LOC_Os07g35310	3.43505	4.05263	3.46479	1.45201	1.77087	1.33934	2.82263	1.24839	1.59554e-10	5.02287e-09
LOC_Os02g56380	LOC_Os02g56380	1.92025	2.10896	1.99433	0.790601	0.544497	0.551533	1.97516	1.6527	1.69172e-10	5.28133e-09
LOC_Os01g37460	LOC_Os01g37460	10.6291	12.1285	10.2955	5.0223	4.304	5.29525	2.93974	1.15627	1.74341e-10	5.42575e-09
LOC_Os08g28710	LOC_Os08g28710	5.75961	6.12697	5.24646	2.97189	2.60828	2.61997	3.13974	1.04467	1.87998e-10	5.80557e-09
LOC_Os03g59190	LOC_Os03g59190	1.50231	0.879239	0.858005	0.0385254	0.0530659	0.0376261	1.33524	4.58337	1.90791e-10	5.86383e-09
LOC_Os08g37370	LOC_Os08g37370	36.1806	30.9493	29.1327	12.6871	10.3275	11.4827	5.15131	1.46019	1.98158e-10	6.06308e-09
LOC_Os11g45430	LOC_Os11g45430	5.06836	4.94918	4.88187	0.300865	0.466222	0.293842	0.115943	3.73319	2.0948e-10	6.38995e-09
LOC_Os02g22160	LOC_Os02g22160	3.43471	3.18172	2.80235	0.978668	0.758274	1.13504	1.91399	1.68689	2.1762e-10	6.60798e-09
LOC_Os10g01500	LOC_Os10g01500	9.24344	8.78215	7.36489	0.308646	0	0	-0.188769	5.90642	2.40472e-10	7.21415e-09
LOC_Os10g38160	LOC_Os10g38160	4.60408	4.89507	5.31043	1.5227	1.57305	0.97237	1.6046	1.84449	2.81447e-10	8.25742e-09
LOC_Os02g55330	LOC_Os02g55330	5.65878	5.30959	5.37689	2.44111	2.17266	2.27409	2.51304	1.22535	2.83391e-10	8.30227e-09
LOC_Os02g30910	LOC_Os02g30910	1.21962	1.00629	0.883787	0.034294	0.0354281	0.066987	-0.0283876	4.36261	3.00331e-10	8.76002e-09
LOC_Os09g10600	LOC_Os09g10600	3.76456	3.54939	3.22388	1.32035	1.36401	1.04962	2.11339	1.47854	3.03033e-10	8.82593e-09
LOC_Os02g09490	LOC_Os02g09490	7.64694	8.94955	7.2671	3.8997	3.87519	3.04693	3.09667	1.12578	3.06086e-10	8.90189e-09
LOC_Os10g41838	LOC_Os10g41838	0.898981	0.750588	0.777924	0.0291081	0.0300707	0	-0.160607	5.12677	3.1487e-10	9.12984e-09
LOC_Os02g05744	LOC_Os02g05744	1.42066	1.39066	1.64646	0.367996	0.356405	0.359406	1.20382	2.01124	3.37148e-10	9.6924e-09
LOC_Os06g08060	LOC_Os06g08060	3.47428	3.63098	3.85825	1.31992	1.1079	0.845981	1.69913	1.72241	3.61277e-10	1.03181e-08
LOC_Os09g25850	LOC_Os09g25850	3.19119	3.32346	2.73301	1.26775	1.26451	1.23816	2.46173	1.27567	3.71196e-10	1.05348e-08
LOC_Os12g14699	LOC_Os12g14699	0.94561	1.0156	0.922464	0.04393	0.181531	0.107261	0.538935	3.07788	3.73256e-10	1.05782e-08
LOC_Os01g59840	LOC_Os01g59840	2.11455	1.94721	1.99067	0.521402	0.430916	0.441334	1.0447	2.08889	4.5314e-10	1.26626e-08
LOC_Os10g07210	LOC_Os10g07210	2.49712	1.86772	2.92603	0.17031	0.175942	0.388114	0.487249	3.24106	5.50575e-10	1.5028e-08
LOC_Os05g19910	LOC_Os05g19910	6.14931	5.3655	5.24755	2.11197	2.66666	2.55378	2.72419	1.17304	5.71914e-10	1.55467e-08
LOC_Os12g26290	LOC_Os12g26290	2.08049	2.12491	2.334	0.759531	0.899475	0.868451	2.18366	1.35014	6.5096e-10	1.73416e-08
LOC_Os06g43090	LOC_Os06g43090	3.87187	3.99098	4.54482	1.52214	1.6128	1.21979	2.00098	1.49077	6.66996e-10	1.7698e-08
LOC_Os11g09720	LOC_Os11g09720	0.66817	0.564289	0.757159	0	0	0	-0.321631	7.69721	6.78856e-10	1.79474e-08
LOC_Os02g15460	LOC_Os02g15460	1.94845	2.10365	2.34846	0.14195	0.391051	0.369697	0.605827	2.78496	6.79849e-10	1.79474e-08
LOC_Os03g05880	LOC_Os03g05880	5.06478	4.2243	3.66704	1.4872	1.19496	1.53318	1.95944	1.59512	7.10747e-10	1.86852e-08
LOC_Os02g31030	LOC_Os02g31030	6.40019	5.70614	5.84675	2.7549	2.87949	3.13375	2.91698	1.01256	1.01504e-09	2.58104e-08
LOC_Os11g05840	LOC_Os11g05840	0.159581	0.197762	0.176904	0	0	0.00724059	-0.353165	5.71704	1.02281e-09	2.59667e-08
LOC_Os11g42930	LOC_Os11g42930	1.355	1.64665	1.22123	0.168352	0.243488	0.230192	0.521755	2.68118	1.05014e-09	2.66268e-08
LOC_Os07g32710	LOC_Os07g32710	1.00379	1.39648	1.2431	0.114917	0.118717	0.0748228	0.08116	3.49395	1.08198e-09	2.73186e-08
LOC_Os02g02930	LOC_Os02g02930	2.53031	2.75372	3.37821	0.983147	1.16801	1.00821	2.15901	1.43405	1.09319e-09	2.75434e-08
LOC_Os02g45780	LOC_Os02g45780	3.59009	3.11106	2.89693	1.0117	0.95806	0.988084	1.49484	1.67389	1.14552e-09	2.86812e-08
LOC_Os02g56920	LOC_Os02g56920	0.580433	0.796563	0.570039	0.0459404	0.0237298	0	-0.119892	4.64674	1.2351e-09	3.0617e-08
LOC_Os06g11830	LOC_Os06g11830	2.26556	1.95353	2.48532	0.63062	0.945688	0.754974	2.04684	1.50283	1.2782e-09	3.1607e-08
LOC_Os04g58720	LOC_Os04g58720	0.885431	1.03918	0.756943	0.236522	0.129358	0.244589	1.18675	2.10358	1.28233e-09	3.167e-08
LOC_Os09g36700	LOC_Os09g36700	4.22642	3.38562	3.4652	0.88548	1.41788	0.691849	1.58419	1.87038	1.28548e-09	3.17085e-08
LOC_Os04g58810	LOC_Os04g58810	19.722	15.4609	15.445	7.43754	6.50674	7.75474	4.29032	1.20052	1.55516e-09	3.73015e-08
LOC_Os04g42760	LOC_Os04g42760	0.898116	1.10612	0.983805	0.0710846	0	0.0694253	-0.119733	4.25593	1.6686e-09	3.9675e-08
LOC_Os10g07200	LOC_Os10g07200	1.38471	0.995594	1.33588	0.119965	0.123932	0.0781099	0.0459542	3.45324	1.73915e-09	4.1171e-08
LOC_Os06g21810	LOC_Os06g21810	6.25742	5.75337	8.02862	0.43136	0	0.631937	0.00930472	4.0951	1.91604e-09	4.51978e-08
LOC_Os11g28530	LOC_Os11g28530	1.99691	2.2349	2.10562	0.79562	0.934013	0.90067	2.20251	1.24922	2.10129e-09	4.88752e-08
LOC_Os09g04050	LOC_Os09g04050	5.70036	4.07647	4.09452	1.83381	1.92828	1.59911	2.43968	1.35142	2.42409e-09	5.53523e-08
LOC_Os07g35480	LOC_Os07g35480	1.00791	1.57474	1.05078	0.143595	0.197791	0.280486	0.80266	2.51323	2.60752e-09	5.90683e-08
LOC_Os11g12240	LOC_Os11g12240	3.36855	3.04432	3.49831	1.29487	1.31502	1.73621	2.58108	1.16445	2.66515e-09	6.01692e-08
LOC_Os07g43160	LOC_Os07g43160	1.85417	1.35269	1.24941	0.318405	0.146193	0.172763	0.513344	2.75929	2.70529e-09	6.08691e-08
LOC_Os11g09160	LOC_Os11g09160	2.54455	2.92023	2.69788	1.1037	1.1402	0.972772	1.97912	1.32493	3.30221e-09	7.27433e-08
LOC_Os03g40930	LOC_Os03g40930	3.14593	3.3392	2.88257	0.840362	1.05806	1.51325	2.18	1.43308	3.52851e-09	7.69647e-08
LOC_Os07g41310	LOC_Os07g41310	4.32327	3.79525	4.07396	2.02607	1.92563	1.89963	2.61829	1.03811	3.67917e-09	7.99021e-08
LOC_Os10g25850	LOC_Os10g25850	1.60469	1.85131	1.51967	0.122473	0.189785	0.119614	-0.11958	3.45164	3.76502e-09	8.16776e-08
LOC_Os05g05670	LOC_Os05g05670	6.7321	6.68686	6.0076	2.82009	3.04002	3.47277	2.6941	1.03705	3.9886e-09	8.57711e-08
LOC_Os01g60600	LOC_Os01g60600	3.19027	3.96793	3.07617	1.36353	1.3766	0.817179	2.05467	1.51097	4.04575e-09	8.66388e-08
LOC_Os12g35350	LOC_Os12g35350	1.77916	2.05784	2.03145	0.661231	0.53367	0.867789	1.84741	1.48133	4.29787e-09	9.08692e-08
LOC_Os01g06876	LOC_Os01g06876	8.74918	12.6899	10.8689	2.43659	3.3391	3.54529	2.94979	1.77468	5.14035e-09	1.06099e-07
LOC_Os08g43680	LOC_Os08g43680	1.83837	2.03179	2.2065	0.948746	1.00773	0.991854	2.63428	1.02318	6.79836e-09	1.3529e-07
LOC_Os01g06836	LOC_Os01g06836	3.28	2.50527	2.85322	0.618477	1.13587	1.00673	1.64127	1.6224	7.12303e-09	1.40353e-07
LOC_Os10g14920	LOC_Os10g14920	0.941417	1.0932	1.17348	0.321332	0.447422	0.272897	1.5213	1.60532	7.31173e-09	1.43505e-07
LOC_Os10g38360	LOC_Os10g38360	7.98685	7.34661	6.74469	3.53318	3.14464	3.60997	2.45818	1.0802	7.59517e-09	1.48195e-07
LOC_Os09g29660	LOC_Os09g29660	2.58847	2.22692	2.26573	0.980007	1.03491	1.02094	2.10861	1.2004	7.69866e-09	1.4963e-07
LOC_Os02g39850	LOC_Os02g39850	3.63821	3.45665	3.4906	1.29582	1.54691	1.79992	2.2914	1.16655	8.04508e-09	1.55908e-07
LOC_Os07g03710	LOC_Os07g03710	4.78935	5.26612	4.66496	1.89748	1.90083	1.9655	1.74083	1.33183	8.59879e-09	1.65514e-07
LOC_Os06g11600	LOC_Os06g11600	2.46827	3.10941	3.24452	1.13309	1.55402	1.20204	2.58309	1.16499	9.52018e-09	1.81155e-07
LOC_Os11g26920	LOC_Os11g26920	0.66748	1.1098	1.12322	0.0713206	0.0368396	0.104484	-0.133117	3.66303	1.05573e-08	1.98248e-07
LOC_Os07g35810	LOC_Os07g35810	3.36404	3.81171	3.58335	1.75731	1.81542	1.58627	2.46291	1.04258	1.06456e-08	1.99717e-07
LOC_Os05g30700	LOC_Os05g30700	3.85732	3.58216	3.99311	1.64243	1.63272	1.93702	2.31184	1.10965	1.07648e-08	2.01764e-07
LOC_Os11g10490	LOC_Os11g10490	0.87822	0.855787	0.757871	0.168428	0.149141	0.140997	0.298647	2.40298	1.15042e-08	2.12828e-07
LOC_Os08g15190	LOC_Os08g15190	2.19142	2.88801	2.66752	0.528735	0.312126	0.442623	0.267973	2.54746	1.22885e-08	2.26289e-07
LOC_Os08g39860	LOC_Os08g39860	2.79103	2.73798	2.08278	1.1638	0.901713	0.947193	2.03112	1.31715	1.24997e-08	2.29967e-07
LOC_Os01g04370	LOC_Os01g04370	4.01617	3.47906	4.15619	1.00972	1.49947	1.10942	1.20438	1.66391	1.3984e-08	2.5285e-07
LOC_Os04g52590	LOC_Os04g52590	1.7545	1.83503	2.09008	0.913715	0.846283	0.830843	2.27918	1.11097	1.40663e-08	2.53879e-07
LOC_Os06g44180	LOC_Os06g44180	26.2889	19.4903	20.8531	8.25117	8.07931	7.4279	4.51201	1.46802	1.47492e-08	2.64294e-07
LOC_Os04g24430	LOC_Os04g24430	0.671563	0.822747	0.66688	0.151067	0.136555	0.0184426	0.386306	2.79126	1.5897e-08	2.82582e-07
LOC_Os08g05810	LOC_Os08g05810	2.7216	2.45145	2.54135	1.22742	1.40457	1.125	2.48346	1.01959	1.80355e-08	3.15819e-07
LOC_Os10g02490	LOC_Os10g02490	4.08406	3.15594	3.74867	1.71645	1.7131	1.59114	2.34421	1.10808	1.83708e-08	3.20846e-07
LOC_Os02g48320	LOC_Os02g48320	1.6632	1.23333	1.48938	0.390104	0.582119	0.444498	1.34275	1.6071	1.91006e-08	3.32142e-07
LOC_Os05g16640	LOC_Os05g16640	1.8235	2.05208	2.05833	0.870166	0.859858	0.923755	2.07669	1.13967	2.10516e-08	3.62596e-07
LOC_Os07g33580	LOC_Os07g33580	4.41272	3.47889	4.02162	1.97295	1.76183	1.6003	2.25358	1.13719	2.14029e-08	3.68013e-07
LOC_Os07g11870	LOC_Os07g11870	1.48256	1.3393	1.09063	0.3376	0.402421	0.355083	0.899759	1.81261	2.26138e-08	3.86061e-07
LOC_Os07g01580	LOC_Os07g01580	2.96526	4.36679	2.11692	0	0	0	-0.59415	7.3787	2.2722e-08	3.8736e-07
LOC_Os09g26260	LOC_Os09g26260	1.6232	1.37696	1.21202	0.433599	0.28796	0.332733	0.730845	1.96662	2.38408e-08	4.04705e-07
LOC_Os04g17660	LOC_Os04g17660	10.2902	9.6437	9.87593	3.06668	2.39539	4.13957	3.8499	1.60845	2.49574e-08	4.20446e-07
LOC_Os03g11734	LOC_Os03g11734	0.509998	0.601507	0.573936	0.0375818	0.0970615	0.110114	0.0697048	2.73168	2.69955e-08	4.52112e-07
LOC_Os08g02180	LOC_Os08g02180	2.16851	1.69402	1.57268	0.257451	0.372352	0.402307	0.328654	2.35616	2.74253e-08	4.58542e-07
LOC_Os01g16450	LOC_Os01g16450	1.55663	0.938563	0.976956	0.127944	0.165219	0.249915	0.32861	2.62426	2.98125e-08	4.91463e-07
LOC_Os04g35130	LOC_Os04g35130	5.46884	4.23371	3.9544	2.25701	1.9803	2.23452	2.58326	1.05539	3.37222e-08	5.47792e-07
LOC_Os07g11790	LOC_Os07g11790	1.1219	1.06591	1.04248	0.159834	0.24768	0.338224	0.556482	2.07803	3.42817e-08	5.56416e-07
LOC_Os10g30390	LOC_Os10g30390	1.43946	1.48159	1.31513	0.416561	0.430337	0.312952	0.715974	1.8447	3.5367e-08	5.7171e-07
LOC_Os11g39420	LOC_Os11g39420	0.436264	0.379951	0.278081	0	0.0200652	0.0189696	-0.63173	4.56794	4.48381e-08	6.98803e-07
LOC_Os11g02100	LOC_Os11g02100	2.16497	2.21825	2.20797	0.544301	0.796593	0.664495	0.873257	1.69262	4.92354e-08	7.61985e-07
LOC_Os02g45420	LOC_Os02g45420	2.77606	1.86014	1.96694	0.843034	0.677377	0.731872	1.42332	1.52504	5.1884e-08	7.97418e-07
LOC_Os11g29920	LOC_Os11g29920	0.32829	0.259922	0.468736	0.0233853	0.036238	0.0685184	0.0462211	2.9681	5.5625e-08	8.47436e-07
LOC_Os01g47760	LOC_Os01g47760	16.1902	11.5366	13.4811	6.5146	5.99482	7.3784	3.34661	1.02686	5.65477e-08	8.59182e-07
LOC_Os11g05380	LOC_Os11g05380	1.12506	0.994335	1.1474	0.363434	0.173286	0.218431	0.505171	2.07451	5.92265e-08	8.95118e-07
LOC_Os05g27010	LOC_Os05g27010	3.52658	3.35059	3.68731	1.83659	1.34121	1.73187	2.17887	1.08109	5.95056e-08	8.98657e-07
LOC_Os07g26100	LOC_Os07g26100	0.601931	0.822094	1.0743	0.0803958	0	0	-0.52065	4.70357	6.15798e-08	9.25755e-07
LOC_Os08g05690	LOC_Os08g05690	0.363043	0.293825	0.411394	0.0143671	0.0148423	0.0701589	-0.231253	3.31684	6.86554e-08	1.01912e-06
LOC_Os04g41229	LOC_Os04g41229	1.28575	1.39927	1.4305	0.324724	0.516097	0.51231	1.06908	1.58022	7.48036e-08	1.09895e-06
LOC_Os03g22620	LOC_Os03g22620	0.788045	0.964449	0.844565	0.299706	0.368591	0.181201	1.20408	1.59764	7.855e-08	1.14892e-06
LOC_Os04g41380	LOC_Os04g41380	1.52222	1.5126	1.5667	0.656569	0.801606	0.757833	2.08305	1.03398	1.05967e-07	1.50478e-06
LOC_Os01g12240	LOC_Os01g12240	6.02088	6.46654	7.0749	2.37754	1.87824	1.91227	0.832187	1.63721	1.07068e-07	1.51826e-06
LOC_Os10g36610	LOC_Os10g36610	69.0626	50.4059	52.9683	19.6916	25.0689	18.2607	3.43375	1.43449	1.10618e-07	1.56526e-06
LOC_Os10g17790	LOC_Os10g17790	4.374	4.76018	4.66365	2.59175	2.01906	2.0333	2.15682	1.03392	1.12179e-07	1.58399e-06
LOC_Os04g59200	LOC_Os04g59200	1.93569	1.58542	1.90607	0.570564	0.626273	0.626902	0.965314	1.54526	1.17774e-07	1.65363e-06
LOC_Os06g36480	LOC_Os06g36480	1.28117	1.59176	1.70865	0.552839	0.516729	0.565646	1.17174	1.46115	1.1833e-07	1.66028e-06
LOC_Os04g58860	LOC_Os04g58860	3.45484	3.31398	3.11691	1.77476	1.02674	1.38667	1.88873	1.21471	1.18452e-07	1.66083e-06
LOC_Os01g65670	LOC_Os01g65670	2.23632	1.69977	1.88161	0.746724	0.771418	0.729294	1.35272	1.34777	1.29904e-07	1.80368e-06
LOC_Os09g31130	LOC_Os09g31130	1.50574	1.30383	1.67172	0.509143	0.736372	0.517149	1.52643	1.32546	1.40632e-07	1.93782e-06
LOC_Os12g38760	LOC_Os12g38760	1.17517	1.56743	1.429	0.41051	0.299355	0.613184	1.12651	1.62507	1.40827e-07	1.93916e-06
LOC_Os07g39210	LOC_Os07g39210	2.52569	2.51963	3.09103	0.877082	0.69699	0.724823	0.598427	1.7908	1.42009e-07	1.95275e-06
LOC_Os04g10060	LOC_Os04g10060	1.56158	1.24213	1.33334	0.679066	0.360783	0.303184	1.41857	1.59841	1.4652e-07	2.00924e-06
LOC_Os01g41420	LOC_Os01g41420	2.0412	1.73784	1.48696	0.736452	0.585236	0.63627	1.27762	1.40338	1.51363e-07	2.06997e-06
LOC_Os01g34900	LOC_Os01g34900	12.7049	11.8056	11.9606	5.81797	5.85626	4.66229	1.72676	1.13921	1.62853e-07	2.21196e-06
LOC_Os08g23280	LOC_Os08g23280	1.88419	1.68306	1.56029	0.705505	0.9066	0.806677	2.02627	1.06492	1.68965e-07	2.28102e-06
LOC_Os01g31370	LOC_Os01g31370	2.34289	1.82764	2.31398	0.948654	1.03447	0.797829	1.71575	1.19973	1.84422e-07	2.46967e-06
LOC_Os01g63180	LOC_Os01g63180	1.01696	0.836141	0.977324	0.292553	0.366991	0.163271	0.760963	1.76104	2.07186e-07	2.73962e-06
LOC_Os08g17870	LOC_Os08g17870	1.59042	1.80163	1.60121	0.871471	0.675218	0.531955	1.60941	1.24596	2.14582e-07	2.82248e-06
LOC_Os05g02754	LOC_Os05g02754	1.45361	1.56698	1.56801	0.448034	0.617134	0.583435	1.00279	1.45333	2.35586e-07	3.06845e-06
LOC_Os05g12040	LOC_Os05g12040	2.98234	2.69461	2.98195	1.4996	1.42009	0.915372	1.89613	1.15672	2.39449e-07	3.10863e-06
LOC_Os01g23990	LOC_Os01g23990	8.43607	6.66516	7.24518	3.13117	3.52879	3.24342	1.66961	1.15188	2.53069e-07	3.2727e-06
LOC_Os03g08350	LOC_Os03g08350	0.577413	0.748088	0.508581	0	0.0869144	0.0821684	-0.385044	3.35385	2.56363e-07	3.30413e-06
LOC_Os04g49757	LOC_Os04g49757	2.55482	2.49734	1.97923	0.839951	1.19313	1.10234	1.85503	1.14701	2.78472e-07	3.54613e-06
LOC_Os03g53010	LOC_Os03g53010	5.20381	5.48676	6.5369	2.50892	3.01219	1.85432	1.7602	1.20628	2.8313e-07	3.58942e-06
LOC_Os06g30280	LOC_Os06g30280	1.44353	1.30915	1.60605	0.14022	0.144857	0.273895	-0.417423	2.87788	2.85206e-07	3.61116e-06
LOC_Os07g35330	LOC_Os07g35330	1.49227	1.68491	2.02921	0.508389	0.859421	0.699645	1.56445	1.31182	2.89632e-07	3.66256e-06
LOC_Os08g11860	LOC_Os08g11860	2.37455	2.94539	2.28718	0.352391	0.436853	0.963663	0.405373	2.07606	3.21013e-07	4.00042e-06
LOC_Os04g49500	LOC_Os04g49500	1.16366	1.41742	1.56715	0.717334	0.609313	0.46706	1.79961	1.19028	3.23345e-07	4.01866e-06
LOC_Os08g36920	LOC_Os08g36920	2.15021	1.65986	1.9645	0.239324	0.543925	0.701214	0.573544	1.92274	3.23625e-07	4.01866e-06
LOC_Os07g49114	LOC_Os07g49114	8.65387	5.44503	5.1435	2.08204	2.02437	2.27267	1.96619	1.56794	3.50171e-07	4.30549e-06
LOC_Os01g48000	LOC_Os01g48000	1.8117	1.8065	2.04892	1.05415	0.772211	0.917234	2.02651	1.02277	3.6129e-07	4.42585e-06
LOC_Os07g39530	LOC_Os07g39530	0.594701	0.650632	0.845444	0.173302	0.179033	0.225676	0.452059	1.81806	4.65325e-07	5.55387e-06
LOC_Os11g35200	LOC_Os11g35200	0.758198	0.604173	0.873035	0.274402	0.310474	0.255235	1.16131	1.38601	4.72936e-07	5.64135e-06
LOC_Os06g49000	LOC_Os06g49000	1.26668	1.09546	0.910915	0.503207	0.412294	0.406727	1.32799	1.28573	4.76791e-07	5.68394e-06
LOC_Os01g55160	LOC_Os01g55160	2.26587	2.00601	1.52308	0.55025	0.568447	0.483665	0.415051	1.82715	4.92739e-07	5.84963e-06
LOC_Os08g05010	LOC_Os08g05010	5.47841	5.02344	4.28788	1.56553	1.82825	2.6591	1.53004	1.26318	4.97589e-07	5.8932e-06
LOC_Os12g05440	LOC_Os12g05440	0.919813	1.9663	1.57464	0.38611	0.21757	0.342816	0.605682	2.20316	5.00173e-07	5.9098e-06
LOC_Os11g41100	LOC_Os11g41100	2.06013	1.95732	1.73028	1.08445	1.07015	0.679742	2.29198	1.00478	5.10236e-07	6.00738e-06
LOC_Os05g47960	LOC_Os05g47960	5.46852	4.90372	5.32649	2.56048	2.71298	2.11599	1.71579	1.06738	5.3184e-07	6.23968e-06
LOC_Os01g15970	LOC_Os01g15970	2.62518	2.28632	2.62155	0.876568	0.724445	0.970254	0.746315	1.51865	5.48249e-07	6.4096e-06
LOC_Os12g22210	LOC_Os12g22210	0.4774	0.53862	0.715109	0.159407	0.181147	0.140118	0.45213	1.81777	5.52259e-07	6.43897e-06
LOC_Os12g18530	LOC_Os12g18530	0.954327	0.947915	1.19449	0.417151	0.49479	0.407414	1.42869	1.20869	5.52997e-07	6.4425e-06
LOC_Os12g31860	LOC_Os12g31860	0.463912	0.371167	0.298817	0.0913118	0.0404278	0.10192	0.0932773	2.2281	5.82898e-07	6.76324e-06
LOC_Os01g34880	LOC_Os01g34880	2.50578	2.18695	2.40697	1.15192	1.22218	0.851375	1.63429	1.11916	6.16636e-07	7.10518e-06
LOC_Os08g44590	LOC_Os08g44590	1.20627	1.19382	1.35838	0.563896	0.332882	0.419606	0.866754	1.4836	6.53769e-07	7.48986e-06
LOC_Os02g37590	LOC_Os02g37590	1.75739	1.70308	1.9536	1.07033	0.814747	0.751917	1.99285	1.01627	6.5857e-07	7.5319e-06
LOC_Os02g19970	LOC_Os02g19970	2.02848	1.82018	1.81018	0.842894	0.653076	0.911421	1.34294	1.20621	6.7713e-07	7.7215e-06
LOC_Os03g60570	LOC_Os03g60570	2.74651	2.50507	2.46494	0.763013	0.727612	1.14647	0.775409	1.51676	7.01804e-07	7.97613e-06
LOC_Os06g11210	LOC_Os06g11210	1.77625	1.34383	1.50961	0.632643	0.472019	0.48057	0.775623	1.51702	7.23724e-07	8.20658e-06
LOC_Os06g06850	LOC_Os06g06850	1.02206	0.842531	0.781771	0.321198	0.33182	0.392126	1.13289	1.31457	7.29041e-07	8.26219e-06
LOC_Os08g41780	LOC_Os08g41780	1.21281	1.20588	0.834192	0.391783	0.311338	0.206036	0.451693	1.81563	8.30547e-07	9.31742e-06
LOC_Os03g06170	LOC_Os03g06170	1.38652	1.17618	1.36356	0.211643	0.273302	0.36173	-0.105564	2.16348	9.25685e-07	1.0241e-05
LOC_Os02g02210	LOC_Os02g02210	0.699339	0.519996	0.620201	0.032489	0.134254	0.0634614	-0.538282	2.92684	9.3932e-07	1.03803e-05
LOC_Os01g29280	LOC_Os01g29280	1.09861	1.13076	0.933691	0.244555	0.151586	0.191078	-0.305915	2.37544	9.87296e-07	1.08326e-05
LOC_Os05g47770	LOC_Os05g47770	1.70666	1.90525	1.95814	0.957379	0.96549	0.823718	1.7676	1.00087	1.00902e-06	1.10346e-05
LOC_Os07g13800	LOC_Os07g13800	2.66511	2.72688	2.89228	0.985736	1.58408	1.24798	1.63423	1.09903	1.12813e-06	1.21516e-05
LOC_Os08g11850	LOC_Os08g11850	0.243649	0.264559	0.319485	0	0.0256142	0.0726465	-0.336949	2.98117	1.30752e-06	1.38004e-05
LOC_Os06g11760	LOC_Os06g11760	7.22505	8.05831	7.90253	3.13276	3.12077	4.3709	1.50889	1.10077	1.503e-06	1.56406e-05
LOC_Os02g48190	LOC_Os02g48190	2.82035	2.09969	1.84603	1.16944	1.02225	1.12018	2.05637	1.00873	1.67355e-06	1.72269e-05
LOC_Os04g54710	LOC_Os04g54710	0.681428	0.491148	0.718929	0.100429	0.10375	0.196169	-0.0921843	2.18216	1.67833e-06	1.72584e-05
LOC_Os05g02750	LOC_Os05g02750	2.13878	2.4836	2.12067	0.507843	0.852535	0.805982	0.469957	1.61285	1.68451e-06	1.72952e-05
LOC_Os11g45420	LOC_Os11g45420	0.68642	0.62801	0.440776	0.108658	0.140315	0.0795915	-0.305917	2.37494	1.73815e-06	1.77457e-05
LOC_Os04g35210	LOC_Os04g35210	1.13839	0.892931	1.2285	0.452605	0.511407	0.566364	1.66225	1.06472	1.871e-06	1.89375e-05
LOC_Os02g51370	LOC_Os02g51370	0.70666	0.755319	1.23119	0.220229	0.227512	0.184361	0.0938161	2.04941	1.976e-06	1.98694e-05
LOC_Os07g39810	LOC_Os07g39810	2.23766	2.00333	2.10656	0.873616	0.522504	0.987943	0.873535	1.37947	2.33909e-06	2.30676e-05
LOC_Os04g53996	LOC_Os04g53996	5.87372	5.29803	5.83875	3.25722	2.70836	2.17252	1.56907	1.04286	2.51214e-06	2.45921e-05
LOC_Os06g41030	LOC_Os06g41030	0.815497	1.01198	1.06932	0.391224	0.459275	0.39946	1.15003	1.19161	2.6679e-06	2.58886e-05
LOC_Os01g40480	LOC_Os01g40480	1.19935	1.166	1.08095	0.432138	0.492612	0.713121	1.67713	1.04818	2.82287e-06	2.72864e-05
LOC_Os09g28440	LOC_Os09g28440	1.46214	2.34423	2.19018	0.878799	0.554804	0.572191	0.677939	1.55465	2.94631e-06	2.83561e-05
LOC_Os01g45520	LOC_Os01g45520	1.53126	1.75436	2.06692	0.890261	0.671134	0.963478	1.61813	1.05736	3.16812e-06	3.02432e-05
LOC_Os02g04340	LOC_Os02g04340	1.051	1.30921	1.2148	0.524067	0.464055	0.511834	0.965351	1.22971	3.27057e-06	3.11171e-05
LOC_Os07g15160	LOC_Os07g15160	1.09264	1.2213	0.830293	0.36627	0.44933	0.424793	0.886785	1.32263	3.53003e-06	3.33002e-05
LOC_Os05g36260	LOC_Os05g36260	2.88326	2.33354	2.75902	1.06496	1.33593	1.44871	1.54388	1.02633	3.67417e-06	3.45296e-05
LOC_Os01g48710	LOC_Os01g48710	2.76557	3.71285	3.24971	1.22055	1.19455	1.63125	1.03942	1.24086	3.78701e-06	3.54733e-05
LOC_Os02g46910	LOC_Os02g46910	2.11884	1.66467	1.66225	0.71838	1.14694	0.765395	1.78942	1.03284	3.999e-06	3.71801e-05
LOC_Os12g43970	LOC_Os12g43970	1.9673	1.71838	1.84457	0.813703	0.70051	0.960274	1.16675	1.13251	4.02686e-06	3.74044e-05
LOC_Os10g06630	LOC_Os10g06630	2.47592	2.21122	2.62611	0.952393	0.874568	1.18854	0.907297	1.24803	4.17767e-06	3.86614e-05
LOC_Os08g06050	LOC_Os08g06050	1.65829	1.60418	1.81423	0.515459	0.931884	0.692212	1.09322	1.22632	4.22899e-06	3.91001e-05
LOC_Os04g02580	LOC_Os04g02580	1.17641	1.77291	1.48938	0.303415	0.626897	0.465665	0.415179	1.64796	4.36357e-06	4.01215e-05
LOC_Os02g06030	LOC_Os02g06030	1.4167	1.12502	1.35859	0.6778	0.373448	0.617847	1.22623	1.19343	4.81524e-06	4.3771e-05
LOC_Os09g25720	LOC_Os09g25720	4.15174	4.30314	4.55499	2.41972	2.15256	1.83808	1.44256	1.00063	4.98927e-06	4.51066e-05
LOC_Os06g40020	LOC_Os06g40020	0.544065	0.639988	0.607717	0.166096	0.142991	0.135182	-0.245635	1.97102	5.25777e-06	4.73626e-05
LOC_Os01g57004	LOC_Os01g57004	3.27042	2.45306	2.36988	1.10351	0.285002	0.718504	0.161645	1.89637	5.38193e-06	4.8372e-05
LOC_Os04g25960	LOC_Os04g25960	0.644375	0.661194	0.394305	0.137704	0.0284515	0.134489	-0.368762	2.43398	5.40066e-06	4.85186e-05
LOC_Os03g43410	LOC_Os03g43410	1.37576	1.69924	1.73048	0.490003	0.556829	0.622136	0.387251	1.49646	5.52427e-06	4.95399e-05
LOC_Os02g53320	LOC_Os02g53320	1.75888	1.36726	1.84817	0.569506	0.411837	0.556212	0.194895	1.65377	5.5507e-06	4.971e-05
LOC_Os09g20330	LOC_Os09g20330	3.40598	2.27395	2.44094	0.885237	1.21935	1.29686	1.15567	1.2295	5.6097e-06	5.01709e-05
LOC_Os03g18910	LOC_Os03g18910	2.68943	1.88864	2.12671	0.812125	1.11864	1.34229	2.14895	1.00985	5.65364e-06	5.05186e-05
LOC_Os01g54140	LOC_Os01g54140	3.24509	1.64913	2.92472	0.56446	0.916343	0.708795	0.299547	1.79962	5.72629e-06	5.10537e-05
LOC_Os09g11170	LOC_Os09g11170	2.16643	2.02401	1.9517	0.617292	1.11598	0.942004	1.12186	1.17889	6.03319e-06	5.35034e-05
LOC_Os12g01250	LOC_Os12g01250	3.96619	3.76826	3.97524	2.19202	1.66064	1.49859	1.1502	1.10706	6.62946e-06	5.82995e-05
LOC_Os01g03980	LOC_Os01g03980	4.39415	2.81451	3.0212	1.58264	1.41698	1.64875	1.41014	1.11171	6.97084e-06	6.08865e-05
LOC_Os02g45760	LOC_Os02g45760	1.02219	1.44643	1.28648	0.464772	0.480142	0.680885	1.14409	1.18318	7.0102e-06	6.11365e-05
LOC_Os01g66270	LOC_Os01g66270	9.273	6.14495	4.60939	1.9983	2.1504	1.62638	1.55057	1.77339	7.02955e-06	6.12518e-05
LOC_Os01g71670	LOC_Os01g71670	2.42178	1.80534	2.05191	0.995263	0.658033	1.04979	1.10469	1.18502	7.31099e-06	6.3345e-05
LOC_Os09g37080	LOC_Os09g37080	3.6271	2.27215	1.99185	1.19248	0.967937	0.956676	1.29318	1.31577	8.2059e-06	7.01257e-05
LOC_Os09g29710	LOC_Os09g29710	1.89904	1.86441	1.54941	0.541102	0.698745	0.330295	0.046406	1.73511	8.37819e-06	7.14452e-05
LOC_Os03g19090	LOC_Os03g19090	1.01507	0.730614	0.878378	0.295801	0.203722	0.288897	0.0703803	1.69324	8.41549e-06	7.16716e-05
LOC_Os04g12720	LOC_Os04g12720	0.435288	0.937413	0.769487	0.0620143	0.192195	0.1817	-0.202436	2.25729	8.57679e-06	7.2828e-05
LOC_Os09g34250	LOC_Os09g34250	0.787453	0.696558	0.664631	0.261123	0.179839	0.198355	-0.0275033	1.71214	9.17257e-06	7.73936e-05
LOC_Os12g03640	LOC_Os12g03640	0.632747	0.641248	0.77438	0.180292	0.116409	0.330156	0.247909	1.66189	1.13074e-05	9.26286e-05
LOC_Os08g04340	LOC_Os08g04340	1.86571	1.82632	1.61448	0.785328	0.624076	0.235999	0.20551	1.66697	1.34137e-05	0.00010746
LOC_Os02g30540	LOC_Os02g30540	0.76955	0.776842	0.621329	0.29122	0.300851	0.351345	0.811427	1.17661	1.38735e-05	0.000110877
LOC_Os05g16430	LOC_Os05g16430	1.06354	1.11499	1.36518	0.489825	0.4453	0.727155	1.32862	1.06233	1.44802e-05	0.00011507
LOC_Os07g40130	LOC_Os07g40130	2.41807	2.95379	2.90647	1.7071	1.0486	1.21664	1.32846	1.03643	1.45707e-05	0.000115708
LOC_Os03g58764	LOC_Os03g58764	1.07302	1.18166	0.945107	0.469034	0.403787	0.508984	0.768357	1.18708	1.47499e-05	0.000116946
LOC_Os01g23230	LOC_Os01g23230	2.11905	2.26496	1.62086	0.707568	0.365483	0.829262	0.172635	1.62117	1.52153e-05	0.000120111
LOC_Os08g24200	LOC_Os08g24200	11.0638	11.713	9.67163	4.05316	4.1872	4.28843	0.396731	1.34772	1.5464e-05	0.000121882
LOC_Os03g37470	LOC_Os03g37470	6.26465	4.24166	4.40627	1.8081	2.50377	2.81792	2.40146	1.04139	1.94099e-05	0.000149043
LOC_Os02g49970	LOC_Os02g49970	0.585852	0.347884	0.672176	0.0521655	0.188617	0.101896	-0.35215	2.18045	2.07448e-05	0.000158139
LOC_Os01g49720	LOC_Os01g49720	1.97004	1.82373	1.8031	0.593717	0.892147	0.790716	0.514503	1.27349	2.11479e-05	0.000160843
LOC_Os05g47700	LOC_Os05g47700	2.13273	1.75612	1.66757	0.759609	0.549311	0.445127	-0.0274251	1.63085	2.16055e-05	0.000163825
LOC_Os05g09480	LOC_Os05g09480	1.04187	1.67255	1.13585	0.268714	0.674172	0.337425	0.405812	1.57674	2.34752e-05	0.000176661
LOC_Os12g38960	LOC_Os12g38960	1.1423	1.04007	1.28635	0.330567	0.656728	0.521528	0.90757	1.17842	2.38695e-05	0.00017929
LOC_Os04g54680	LOC_Os04g54680	0.425445	0.627228	0.493744	0.219457	0.210521	0.168406	0.433851	1.34979	2.4532e-05	0.000183343
LOC_Os04g51172	LOC_Os04g51172	1.06142	0.949127	1.43272	0.500351	0.413518	0.423516	0.488419	1.33206	2.51844e-05	0.000187476
LOC_Os01g21120	LOC_Os01g21120	2.88629	2.08033	2.4361	1.38249	1.04369	0.934767	0.953125	1.1138	2.79538e-05	0.000205488
LOC_Os12g10830	LOC_Os12g10830	0.676393	0.481978	0.650032	0.194581	0.358957	0.203613	0.826071	1.23526	2.99591e-05	0.00021894
LOC_Os08g33910	LOC_Os08g33910	0.885103	1.02113	0.967163	0.405316	0.41872	0.197928	0.205673	1.47078	3.03447e-05	0.000221515
LOC_Os03g39940	LOC_Os03g39940	1.68945	2.10675	2.58452	1.20346	0.932443	0.954987	1.25281	1.02166	3.06377e-05	0.00022333
LOC_Os06g04080	LOC_Os06g04080	0.577439	0.662918	0.736137	0.128541	0.15935	0.326405	0.0343966	1.642	3.13021e-05	0.000226682
LOC_Os10g28630	LOC_Os10g28630	1.11224	1.74218	1.41025	0.481798	0.796369	0.564662	0.873621	1.19583	3.17501e-05	0.000229014
LOC_Os11g02290	LOC_Os11g02290	2.47564	2.40679	2.75968	0.984273	1.52523	0.480649	0.739335	1.33979	3.30754e-05	0.0002378
LOC_Os09g32540	LOC_Os09g32540	0.498716	0.429406	0.74704	0.216483	0.172032	0.227693	0.434363	1.40479	3.34223e-05	0.000240121
LOC_Os01g61380	LOC_Os01g61380	1.42625	0.86725	1.25094	0.304792	0.44082	0.625123	0.647295	1.33476	3.60517e-05	0.000256705
LOC_Os03g30300	LOC_Os03g30300	0.273939	0.396598	0.505545	0.139383	0.129593	0.13613	0.184057	1.50475	3.91835e-05	0.00027703
LOC_Os02g50374	LOC_Os02g50374	3.69738	2.52487	2.18001	1.29631	1.33918	1.08519	0.91394	1.15353	4.16607e-05	0.000292783
LOC_Os07g23944	LOC_Os07g23944	0.387938	0.574981	0.379818	0.149225	0.0856443	0.210516	0.127875	1.55685	4.86812e-05	0.000334474
LOC_Os04g29790	LOC_Os04g29790	2.0541	1.70764	1.57118	0.68588	0.779418	0.468909	0.0939242	1.43876	5.06562e-05	0.000346732
LOC_Os12g10750	LOC_Os12g10750	2.19458	2.08506	1.96523	1.20106	0.827184	0.726156	0.615154	1.15737	5.56565e-05	0.000377249
LOC_Os06g20050	LOC_Os06g20050	0.717086	0.631751	0.505283	0.167173	0.302228	0.353754	0.887187	1.14775	6.00897e-05	0.000403425
LOC_Os10g42066	LOC_Os10g42066	2.72501	2.10957	1.85276	0.539201	0.891251	0.631937	-0.245436	1.66515	6.01874e-05	0.000403945
LOC_Os08g33110	LOC_Os08g33110	6.52358	3.66247	3.02417	1.10894	1.63659	1.54722	0.150783	1.59003	7.12641e-05	0.000466992
LOC_Os02g47810	LOC_Os02g47810	0.77538	0.684064	0.734298	0.177535	0.336245	0.288985	0.0346479	1.42099	7.5004e-05	0.000487978
LOC_Os02g36020	LOC_Os02g36020	0.249745	0.316376	0.371447	0.166784	0.091893	0.086875	0.205758	1.40946	7.56397e-05	0.000490994
LOC_Os05g24660	LOC_Os05g24660	1.32266	1.07048	1.19906	0.314061	0.540744	0.408973	-0.0787199	1.47673	7.92169e-05	0.000510954
LOC_Os01g15130	LOC_Os01g15130	0.768744	0.76516	0.784015	0.234688	0.121224	0.343814	-0.305591	1.67682	8.48094e-05	0.000542758
LOC_Os12g43820	LOC_Os12g43820	2.57463	2.44614	1.71246	0.598044	0.617822	0.817719	-0.368361	1.68775	8.72241e-05	0.000556164
LOC_Os08g35490	LOC_Os08g35490	2.65031	3.867	2.70296	1.21366	1.46276	1.18533	0.358524	1.23776	9.9429e-05	0.000624518
LOC_Os04g54610	LOC_Os04g54610	6.7015	6.63235	5.12596	2.0885	2.46579	1.74836	-0.216325	1.52289	9.98882e-05	0.000626811
LOC_Os01g58049	LOC_Os01g58049	4.81224	2.43845	3.54455	1.42831	1.41652	1.89716	1.35816	1.1554	0.000104743	0.00065305
LOC_Os10g03900	LOC_Os10g03900	2.24318	2.79724	2.00177	1.27333	0.851163	0.877838	0.406118	1.20786	0.000104988	0.000653886
LOC_Os02g46180	LOC_Os02g46180	1.33902	1.04502	1.02422	0.61318	0.263941	0.199622	-0.145955	1.62699	0.000107397	0.000666619
LOC_Os07g37454	LOC_Os07g37454	0.609843	0.724261	0.725617	0.352961	0.196341	0.238654	0.0822223	1.35465	0.000107582	0.000667541
LOC_Os11g47441	LOC_Os11g47441	1.81568	1.21539	1.22047	0.617292	0.546605	0.645946	0.434239	1.20211	0.000108685	0.000673966
LOC_Os07g37400	LOC_Os07g37400	1.25006	1.72009	1.62659	0.69088	0.5234	0.809704	0.496947	1.15482	0.000114888	0.00070695
LOC_Os04g43290	LOC_Os04g43290	0.815488	0.723138	0.66535	0.174271	0.180034	0.425507	0.0584528	1.45684	0.00011899	0.000728377
LOC_Os05g09440	LOC_Os05g09440	62.3956	46.03	46.4876	12.9895	13.3449	14.2283	6.19805	1.91317	0.000126409	0.000768842
LOC_Os08g04560	LOC_Os08g04560	0.852688	1.14769	0.84547	0.531476	0.39218	0.4202	0.686063	1.06231	0.000127024	0.000771643
LOC_Os01g29804	LOC_Os01g29804	0.997551	0.801958	1.0565	0.28697	0.381163	0.400388	-0.0398353	1.38279	0.000127115	0.000771966
LOC_Os04g28780	LOC_Os04g28780	0.532066	0.361081	0.426356	0.223345	0.0209756	0.0991509	-0.230877	1.88664	0.000127707	0.000774853
LOC_Os02g33590	LOC_Os02g33590	0.656619	0.964133	1.06537	0.414583	0.0329456	0.186879	0.0817823	2.03288	0.000130757	0.000790474
LOC_Os08g02700	LOC_Os08g02700	0.963816	1.18704	0.91015	0.381423	0.512248	0.37252	0.184015	1.25409	0.000136216	0.000818013
LOC_Os06g09230	LOC_Os06g09230	0.603396	1.08459	0.814965	0.313653	0.306024	0.510553	1.00268	1.12335	0.000136534	0.000819205
LOC_Os04g31610	LOC_Os04g31610	0.791515	0.846017	0.571794	0.246674	0.0728089	0.344165	-0.231089	1.68647	0.000138987	0.00083281
LOC_Os12g11420	LOC_Os12g11420	5.96709	7.63175	7.95812	3.92361	3.04002	1.91601	0.299554	1.2571	0.000139629	0.000836015
LOC_Os01g04440	LOC_Os01g04440	0.868712	1.0317	0.885969	0.430961	0.445213	0.32377	0.258605	1.19478	0.000142118	0.000848886
LOC_Os10g31320	LOC_Os10g31320	66.4205	53.8633	49.4408	15.5338	19.5673	20.4727	5.13875	1.59091	0.00014958	0.000886927
LOC_Os08g04540	LOC_Os08g04540	0.709014	0.773428	0.883787	0.252528	0.289866	0.43846	0.248244	1.23654	0.000152454	0.000900658
LOC_Os10g38340	LOC_Os10g38340	1.24899	0.982065	2.19621	0.460192	0.570492	0.584285	0.368818	1.41656	0.000163367	0.000956084
LOC_Os03g42350	LOC_Os03g42350	0.756018	0.904512	0.856707	0.26927	0.432716	0.379867	0.258649	1.19513	0.000165006	0.000962855
LOC_Os01g44250	LOC_Os01g44250	1.56589	1.63289	1.59699	0.938602	0.5059	0.876837	0.754038	1.0176	0.000172673	0.00100087
LOC_Os11g03420	LOC_Os11g03420	1.68889	1.02694	1.58464	0.721833	0.0745704	0.281994	-0.352248	1.93518	0.000174125	0.00100725
LOC_Os10g28080	LOC_Os10g28080	2.25108	1.62249	1.18748	0.787941	0.257052	0.202513	0.581499	1.98995	0.000202119	0.00114563
LOC_Os04g30530	LOC_Os04g30530	0.825889	0.728625	0.631721	0.28365	0.325589	0.277029	-0.0146479	1.2761	0.000223869	0.00125327
LOC_Os11g37880	LOC_Os11g37880	0.381808	0.435305	0.280363	0.0489557	0.151724	0.175314	-0.105518	1.51644	0.000226169	0.00126472
LOC_Os06g27540	LOC_Os06g27540	0.469731	0.490918	0.558906	0.167303	0.19012	0.310456	0.368496	1.15234	0.00022678	0.00126743
LOC_Os04g41370	LOC_Os04g41370	0.417639	0.427319	0.475081	0.257451	0.159579	0.11734	0.117134	1.27707	0.000227289	0.00126831
LOC_Os05g07680	LOC_Os05g07680	0.694216	0.77264	0.687777	0.296709	0.306521	0.434675	0.557333	1.02701	0.000231519	0.00128891
LOC_Os10g28870	LOC_Os10g28870	0.954876	1.23712	0.973845	0.417392	0.335374	0.498237	-0.0401245	1.30851	0.00023283	0.00129472
LOC_Os08g14880	LOC_Os08g14880	25.2581	24.9432	21.1426	4.15006	6.65872	5.64913	5.9294	2.09851	0.000245824	0.00135941
LOC_Os05g39260	LOC_Os05g39260	1.57306	1.82263	1.21301	0.655931	0.677623	0.920892	0.70139	1.00932	0.000257766	0.00141449
LOC_Os02g11980	LOC_Os02g11980	1.16921	0.857753	0.830177	0.300466	0.294066	0.648685	1.29828	1.16725	0.000262272	0.0014341
LOC_Os01g06240	LOC_Os01g06240	0.362461	0.440031	0.533955	0.172129	0.200049	0.126084	-0.187524	1.39459	0.000275039	0.00149613
LOC_Os04g40990	LOC_Os04g40990	0.634433	0.692071	0.647036	0.27618	0.259375	0.343297	0.18415	1.13788	0.000287519	0.00155302
LOC_Os01g50870	LOC_Os01g50870	4.83281	6.12217	5.09311	2.9262	1.95604	2.68979	0.434121	1.05807	0.000300163	0.00160914
LOC_Os07g46870	LOC_Os07g46870	1.2633	1.11452	1.33441	0.530295	0.498029	0.612083	0.151167	1.14581	0.000312838	0.00166114
LOC_Os03g16350	LOC_Os03g16350	16.1619	23.2395	23.5787	8.09244	8.12006	6.99596	4.33627	1.4232	0.000327214	0.0017254
LOC_Os05g30890	LOC_Os05g30890	0.698819	0.638408	0.822347	0.287189	0.415361	0.19634	0.0942593	1.242	0.000336081	0.00176661
LOC_Os10g33810	LOC_Os10g33810	0.923919	0.772474	1.09304	0.236931	0.489533	0.385668	-0.00192881	1.29618	0.000336411	0.00176789
LOC_Os05g44060	LOC_Os05g44060	1.78231	2.14493	2.42362	0.888725	1.31159	0.86798	0.532127	1.02999	0.00034264	0.00179637
LOC_Os03g63970	LOC_Os03g63970	0.813288	0.746944	0.691203	0.231734	0.359096	0.396069	0.162175	1.16217	0.000343674	0.00180037
LOC_Os03g19200	LOC_Os03g19200	0.358156	0.437506	0.434846	0.182234	0.131782	0.195778	-0.0399593	1.23784	0.000372865	0.00193402
LOC_Os02g55890	LOC_Os02g55890	0.40434	0.200432	0.502018	0.0939216	0.135839	0.128421	-0.305093	1.57922	0.000420327	0.00214202
LOC_Os12g03110	LOC_Os12g03110	1.42249	1.41586	0.690831	0.217134	0.448628	0.424131	-0.538213	1.66225	0.000488507	0.00241773
LOC_Os08g05960	LOC_Os08g05960	2.15846	2.05074	2.51581	1.40027	0.850926	0.80446	0.23797	1.10897	0.000505367	0.00249191
LOC_Os11g31540	LOC_Os11g31540	1.35705	1.48034	1.53779	0.644453	0.776725	0.681861	0.258851	1.03297	0.00052717	0.00258792
LOC_Os06g10830	LOC_Os06g10830	1.13168	0.77134	0.627259	0.499453	0.380189	0.282408	0.461571	1.10017	0.000542957	0.00265434
LOC_Os06g39744	LOC_Os06g39744	4.41362	2.56736	2.75589	1.82864	0.894845	1.69196	0.523319	1.10574	0.000600851	0.00288929
LOC_Os11g09840	LOC_Os11g09840	1.73315	1.71526	0.957436	0.154323	0.637706	0.678243	-0.321081	1.55313	0.000624137	0.00298145
LOC_Os01g16030	LOC_Os01g16030	0.963474	1.52565	0.917105	0.480423	0.673564	0.502723	0.531614	1.02776	0.000633246	0.00301603
LOC_Os01g57510	LOC_Os01g57510	0.390986	0.408621	0.598129	0.208885	0.215793	0.163207	-0.0524841	1.21866	0.000640741	0.00304592
LOC_Os06g48160	LOC_Os06g48160	0.69669	0.661922	0.812034	0.283587	0.292966	0.34621	-0.159448	1.19918	0.000715256	0.00334601
LOC_Os05g05354	LOC_Os05g05354	0.273053	0.518852	0.457498	0.145879	0.215291	0.122121	-0.216222	1.35	0.000749238	0.00346939
LOC_Os12g17410	LOC_Os12g17410	0.426847	0.628595	0.457092	0.296457	0.16491	0.178177	-0.0529053	1.21696	0.00077914	0.00358691
LOC_Os05g27050	LOC_Os05g27050	5.05912	3.44824	2.57981	1.64521	1.82102	1.83635	0.452526	1.0401	0.000798839	0.00366494
LOC_Os04g41960	LOC_Os04g41960	413.251	320.709	311.389	168.108	160.518	170.194	8.4965	1.04804	0.000841492	0.00384034
LOC_Os06g03810	LOC_Os06g03810	0.922224	1.40192	1.50487	0.591241	0.661693	0.52932	0.184308	1.0804	0.000851852	0.00388318
LOC_Os06g06390	LOC_Os06g06390	0.390126	0.355213	0.431032	0.121582	0.179432	0.220524	-0.0144495	1.14001	0.000859179	0.00391034
LOC_Os11g29990	LOC_Os11g29990	0.397715	0.472334	0.354913	0.177067	0.128046	0.242107	0.022374	1.13107	0.000930692	0.00418906
LOC_Os07g05830	LOC_Os07g05830	1.27405	1.21047	2.14394	0.612597	0.703173	0.664776	-0.026864	1.18912	0.00103364	0.00457815
LOC_Os09g27410	LOC_Os09g27410	3.08115	4.39107	3.92794	2.05764	1.27541	1.40673	-0.290141	1.23593	0.00121129	0.00524868
LOC_Os05g40790	LOC_Os05g40790	0.280118	0.456238	0.428524	0.0855165	0.220861	0.146161	-0.336386	1.34059	0.00122276	0.00528802
LOC_Os03g45920	LOC_Os03g45920	1.22655	0.56972	1.05633	0.582477	0.391131	0.341328	0.479951	1.08429	0.00123548	0.00533499
LOC_Os01g05260	LOC_Os01g05260	2.40715	3.01886	1.66938	1.02882	1.3817	0.803844	0.0223831	1.1294	0.00138387	0.00586917
LOC_Os07g03220	LOC_Os07g03220	2.09422	1.57518	2.04683	1.21208	0.770561	0.455302	-0.159363	1.19911	0.0015174	0.0063466
LOC_Os01g09870	LOC_Os01g09870	3.38948	2.20823	2.46915	1.65563	1.17588	1.11167	0.206134	1.00397	0.00157335	0.00653815
LOC_Os10g36580	LOC_Os10g36580	40.2326	48.4255	54.6288	19.5403	28.9123	19.0842	3.92316	1.0701	0.00161998	0.00670963
LOC_Os07g19140	LOC_Os07g19140	0.379903	0.264692	0.23247	0.121779	0.097849	0.171797	-0.0656286	1.12787	0.00167676	0.0069104
LOC_Os12g43990	LOC_Os12g43990	1.50123	1.42631	1.34733	0.769955	0.795418	0.501322	-0.00193027	1.02709	0.00172181	0.00705677
LOC_Os04g14810	LOC_Os04g14810	1.69801	1.3444	0.981322	0.907169	0.437345	0.413464	-0.0399427	1.16748	0.00174954	0.00714844
LOC_Os01g66690	LOC_Os01g66690	0.491724	0.300333	0.447761	0.187646	0.213237	0.183266	-0.0268269	1.05374	0.00199578	0.00800745
LOC_Os03g07180	LOC_Os03g07180	0.386811	0.620168	0.567086	0.206655	0.160117	0.327975	-0.145856	1.14488	0.00208685	0.00831743
LOC_Os05g32740	LOC_Os05g32740	1.12441	0.819029	0.840949	0.560672	0.372352	0.430245	0.0589262	1.00001	0.00210282	0.00837104
LOC_Os05g34030	LOC_Os05g34030	0.866106	0.540017	0.469259	0.31812	0.358516	0.141225	-0.0785446	1.17696	0.00222315	0.00877828
LOC_Os01g20720	LOC_Os01g20720	0.294469	0.309223	0.316125	0.165601	0.171077	0.0808677	-0.259874	1.11736	0.00257356	0.00990197
LOC_Os07g02260	LOC_Os07g02260	1.44984	1.91318	2.13582	0.946712	0.533465	1.09273	-0.0655711	1.05917	0.00261211	0.0100115
LOC_Os09g01610	LOC_Os09g01610	0.644788	0.704501	0.657596	0.275584	0.320284	0.370083	-0.173394	1.02625	0.00266072	0.0101724
LOC_Os01g60670	LOC_Os01g60670	0.346412	0.284244	0.40147	0.201896	0.121667	0.16432	-0.118298	1.04418	0.00267996	0.0102245
LOC_Os01g68650	LOC_Os01g68650	0.895124	0.892976	0.821615	0.478222	0.494037	0.186824	-0.289956	1.15105	0.00276639	0.0104921
LOC_Os06g19460	LOC_Os06g19460	1.97879	1.50403	2.119	0.740021	0.98292	0.825997	-0.320489	1.10292	0.00294919	0.0110495
LOC_Os06g20900	LOC_Os06g20900	0.949103	0.78412	0.841702	0.440923	0.227752	0.55982	-0.173393	1.02722	0.00437668	0.0153603
LOC_Os04g41860	LOC_Os04g41860	1.29986	1.05203	0.638291	0.720174	0.212569	0.351682	-0.216251	1.18726	0.0043946	0.0154123
LOC_Os11g42100	LOC_Os11g42100	0.647488	0.743336	0.440233	0.172961	0.476482	0.225232	-0.0656212	1.05653	0.00486128	0.0167607
LOC_Os03g39910	LOC_Os03g39910	0.278648	0.380567	0.515083	0.279129	0.0961199	0.181742	-0.0785011	1.03865	0.00586616	0.0196852
LOC_Os03g17410	LOC_Os03g17410	0.580058	0.417056	0.447682	0.0837561	0.398019	0.212683	0.329886	1.0404	0.0069985	0.0228108
LOC_Os05g16930	LOC_Os05g16930	0.398467	0.412998	0.295551	0.0967646	0.0799717	0.340221	-0.201915	1.05551	0.0136578	0.0394866
LOC_Os10g38216	LOC_Os10g38216	13.8957	7.39702	7.03564	5.26514	3.15477	5.03939	1.88605	1.04547	0.0237785	0.0616367

## Sheet: OE-OsMYB4P_Mock vs. NIP_Mock
Geneid	GeneName	OE_MYB4P_M1	OE_MYB4P_M2	OE_MYB4P_M3	NIP_M1	NIP_M2	NIP_M3	logCPM	logFC	PValue	FDR
LOC_Os07g09760	LOC_Os07g09760	18.1637	17.9841	17.1055	0.591458	0.467301	0.663217	5.4781	4.99574	1.4816e-37	2.85445e-33
LOC_Os11g11890	LOC_Os11g11890	70.5101	70.7555	71.1502	9.82534	9.37712	8.65123	6.44109	2.97905	5.65345e-37	5.44597e-33
LOC_Os02g15930	LOC_Os02g15930	93.9485	93.1909	90.4846	15.3344	14.309	15.8969	6.41627	2.65654	8.29359e-36	5.32614e-32
LOC_Os08g34300	LOC_Os08g34300	24.43	25.1008	25.0924	3.45053	3.85411	3.64989	5.94048	2.8175	3.50561e-35	1.35078e-31
LOC_Os03g14180	LOC_Os03g14180	33.394	32.8329	33.7415	0.837271	0.836815	0.836373	4.39991	5.35716	1.70224e-34	5.4659e-31
LOC_Os04g34500	LOC_Os04g34500	30.4868	31.3218	29.7917	0	0.0981035	0	4.38883	9.75347	4.72945e-34	1.30168e-30
LOC_Os11g09979	LOC_Os11g09979	19.6332	17.6684	19.0762	0.0451177	0.0941074	0.0705432	4.16853	8.06524	5.58647e-34	1.34536e-30
LOC_Os06g40240	LOC_Os06g40240	7.52952	8.17909	7.64838	0.198573	0.231945	0.281498	4.44304	5.0802	1.27746e-33	2.73461e-30
LOC_Os12g17430	LOC_Os12g17430	108.778	109.514	107.379	22.3991	25.2784	23.5876	6.47537	2.24139	2.03831e-33	3.92701e-30
LOC_Os07g01904	LOC_Os07g01904	30.9716	31.8016	30.9531	7.91213	7.9671	7.61668	6.18247	2.0445	1.80496e-32	2.89786e-29
LOC_Os07g03040	LOC_Os07g03040	16.2489	14.7636	15.4588	2.54228	2.49958	2.43757	5.34216	2.6845	3.08166e-32	4.56702e-29
LOC_Os10g20280	LOC_Os10g20280	9.70689	9.84029	9.92643	0	0	0.0176741	3.63211	10.2833	7.74548e-32	1.06589e-28
LOC_Os04g17660	LOC_Os04g17660	20.2851	20.2298	20.7055	2.96193	2.91742	2.72291	4.62022	2.87913	1.33149e-30	1.35014e-27
LOC_Os11g09830	LOC_Os11g09830	17.298	18.5967	17.5358	0.569237	0.428756	0.593349	3.63388	5.10409	2.3233e-30	2.13146e-27
LOC_Os11g16310	LOC_Os11g16310	77.4715	72.7001	74.2397	21.9048	22.8232	24.7067	6.71306	1.74224	2.56049e-30	2.24229e-27
LOC_Os03g02470	LOC_Os03g02470	11.7606	11.487	10.9072	0	0	0.0278374	3.18531	9.83926	1.33535e-29	1.07195e-26
LOC_Os02g15870	LOC_Os02g15870	15.5753	16.8943	15.3911	3.50717	3.38909	3.18278	5.1041	2.29361	2.3309e-29	1.79628e-26
LOC_Os07g13770	LOC_Os07g13770	29.6656	27.5654	26.8308	3.77418	4.56363	4.67525	4.68503	2.7414	5.18074e-29	3.83893e-26
LOC_Os03g09250	LOC_Os03g09250	25.1125	25.2257	25.5565	6.81624	6.88064	6.78202	5.2727	1.93891	6.52167e-29	4.65358e-26
LOC_Os11g11990	LOC_Os11g11990	19.0435	19.2454	18.4107	6.41674	6.35748	6.24961	5.7927	1.6237	2.04136e-28	1.19178e-25
LOC_Os11g11920	LOC_Os11g11920	4.5434	4.29822	4.07289	0.0224673	0	0.023419	3.03566	8.03666	2.3592e-28	1.33684e-25
LOC_Os05g45170	LOC_Os05g45170	14.9115	14.5878	15.7161	0.0456288	0	0	2.82204	9.47471	5.49627e-28	2.86193e-25
LOC_Os08g39440	LOC_Os08g39440	57.3971	58.2135	60.4272	25.7014	24.016	23.4862	7.06251	1.31499	9.63404e-28	4.88446e-25
LOC_Os11g11960	LOC_Os11g11960	92.1149	90.4069	90.7979	43.7395	42.838	41.8261	7.47974	1.13896	3.26906e-27	1.46469e-24
LOC_Os08g03310	LOC_Os08g03310	118.405	118.49	119.992	60.7904	60.8636	60.7175	8.19206	1.01775	1.13282e-26	4.69463e-24
LOC_Os03g46440	LOC_Os03g46440	38.1236	36.8063	36.4502	16.2816	17.3286	17.4623	7.13114	1.17413	2.00182e-26	7.7134e-24
LOC_Os01g71840	LOC_Os01g71840	4.64489	4.29211	4.46917	0.510024	0.751611	0.589414	4.31456	2.90809	4.83809e-26	1.79251e-23
LOC_Os10g09300	LOC_Os10g09300	29.8013	25.0619	31.497	0.413106	0.215416	0.645906	2.60541	6.09171	2.21459e-25	7.41998e-23
LOC_Os03g03724	LOC_Os03g03724	196.844	192.747	201.981	94.6135	86.5408	94.8801	6.69359	1.14929	2.23378e-25	7.41998e-23
LOC_Os04g01850	LOC_Os04g01850	55.685	54.688	52.9514	8.13339	6.47341	9.25877	3.65502	2.82059	2.42373e-25	7.78259e-23
LOC_Os11g11770	LOC_Os11g11770	8.94256	8.79458	8.73718	2.03754	1.80848	1.64184	4.00145	2.31622	3.26568e-25	1.03142e-22
LOC_Os03g51220	LOC_Os03g51220	63.8074	64.2697	66.2186	32.761	33.7547	32.959	7.21363	1.01516	3.57653e-25	1.11138e-22
LOC_Os11g12340	LOC_Os11g12340	31.8073	31.5549	32.2539	14.9293	15.4963	14.3354	6.45961	1.14423	4.65347e-25	1.39194e-22
LOC_Os07g10850	LOC_Os07g10850	6.41221	5.63591	5.78008	1.40141	1.52035	1.36843	4.31854	2.1045	5.43065e-25	1.58367e-22
LOC_Os04g26330	LOC_Os04g26330	28.2163	32.6286	28.9432	0.2661	0.555036	0.138686	2.27908	6.51622	1.07166e-24	2.82829e-22
LOC_Os04g18770	LOC_Os04g18770	2.20836	1.88398	2.01174	0.0285842	0.00993693	0.0198634	2.21088	6.65687	1.17283e-24	3.05348e-22
LOC_Os09g36680	LOC_Os09g36680	58.8152	59.4698	59.8997	23.939	19.6132	22.6845	5.4483	1.47593	1.50775e-24	3.7082e-22
LOC_Os03g16920	LOC_Os03g16920	6.34314	5.92901	5.39948	0.463559	0.595016	0.538949	2.95158	3.51079	2.12064e-24	5.08829e-22
LOC_Os12g43430	LOC_Os12g43430	49.5256	50.6863	50.7213	14.5472	16.4934	15.3522	4.57464	1.75139	2.13927e-24	5.08829e-22
LOC_Os10g09290	LOC_Os10g09290	74.0705	72.7401	79.2588	18.8843	18.3059	19.8104	4.08731	2.03824	2.27651e-24	5.3487e-22
LOC_Os12g43380	LOC_Os12g43380	41.8123	42.8916	43.1559	12.2623	14.1567	13.0447	4.59543	1.74566	2.76156e-24	6.18655e-22
LOC_Os03g01200	LOC_Os03g01200	23.0487	21.339	22.3027	9.9308	8.98742	9.13951	5.67025	1.29835	2.8818e-24	6.30918e-22
LOC_Os11g45190	LOC_Os11g45190	3.46558	3.1029	3.38897	0.320015	0.368273	0.299064	2.83512	3.38051	5.85851e-24	1.22685e-21
LOC_Os04g34490	LOC_Os04g34490	6.27467	6.05493	5.8048	0.203771	0.242874	0.333775	2.21812	4.56932	2.02609e-23	3.86481e-21
LOC_Os03g50670	LOC_Os03g50670	1.7823	1.80467	2.10704	0	0	0	2.00558	10.4481	4.80542e-23	8.81726e-21
LOC_Os07g39450	LOC_Os07g39450	22.3633	20.8584	18.3732	0.295371	0	0	2.16253	7.52855	6.26933e-23	1.12883e-20
LOC_Os11g45060	LOC_Os11g45060	2.84798	3.02144	2.67007	0.278214	0.278062	0.277916	2.53497	3.39363	7.33775e-23	1.29146e-20
LOC_Os07g06834	LOC_Os07g06834	6.21234	5.56102	6.39782	0	0	0	1.88007	10.3205	1.10001e-22	1.89221e-20
LOC_Os12g05290	LOC_Os12g05290	3.53282	3.83062	3.57785	0.771421	0.726978	0.542523	3.33273	2.46509	2.26643e-22	3.73205e-20
LOC_Os06g36410	LOC_Os06g36410	16.7198	17.5035	22.2902	0	0	0.118416	1.84722	8.48688	2.41262e-22	3.9391e-20
LOC_Os07g12880	LOC_Os07g12880	5.51525	5.28613	5.51801	0.0755423	0.0787839	0.0393711	1.6558	6.33312	2.46823e-22	3.99604e-20
LOC_Os01g28450	LOC_Os01g28450	28.3044	28.4089	29.0654	8.60458	8.80659	8.74623	3.92976	1.76255	2.59962e-22	4.17368e-20
LOC_Os11g11550	LOC_Os11g11550	11.1022	11.4046	11.578	4.89656	4.63794	4.40125	4.89427	1.3388	2.73414e-22	4.3177e-20
LOC_Os09g25060	LOC_Os09g25060	13.8935	13.4092	13.3242	3.70323	3.47315	4.1378	3.8236	1.89278	2.88393e-22	4.46236e-20
LOC_Os04g43090	LOC_Os04g43090	11.1783	12.8047	11.6806	0	0.0852523	0	1.64895	8.28646	2.89523e-22	4.46236e-20
LOC_Os07g11160	LOC_Os07g11160	2.79936	2.64764	2.72248	0	0	0.0204709	1.58727	8.22211	4.08664e-22	6.15103e-20
LOC_Os04g01740	LOC_Os04g01740	6.06038	5.67984	5.8874	1.02877	1.26961	1.07234	3.1463	2.43603	4.14687e-22	6.1933e-20
LOC_Os03g59450	LOC_Os03g59450	11.8079	12.0482	11.051	3.52703	3.54214	3.72182	3.93059	1.74019	7.20263e-22	1.03557e-19
LOC_Os11g29960	LOC_Os11g29960	6.0704	5.92567	6.57007	0.438441	0.866376	0.481066	2.66647	3.42827	8.90723e-22	1.26181e-19
LOC_Os05g06920	LOC_Os05g06920	18.5801	19.7246	18.1249	7.10482	7.89055	6.57563	4.76499	1.43429	1.07483e-21	1.50056e-19
LOC_Os04g21130	LOC_Os04g21130	50.6036	49.3461	52.3577	22.9318	24.8741	21.6128	5.34974	1.18369	1.30242e-21	1.79231e-19
LOC_Os04g58710	LOC_Os04g58710	25.6481	26.4973	23.6449	11.4397	10.7614	12.2273	5.2826	1.18538	2.99421e-21	3.79516e-19
LOC_Os01g04370	LOC_Os01g04370	10.8601	10.0938	10.4928	0.989196	1.35742	1.13963	2.27576	3.2186	3.43767e-21	4.24553e-19
LOC_Os03g18779	LOC_Os03g18779	4.18568	4.15165	4.73188	0	0	0	1.46039	9.89076	8.55957e-21	9.87477e-19
LOC_Os10g42780	LOC_Os10g42780	20.1478	19.8023	21.6542	8.87981	9.3827	8.28164	4.78972	1.26539	1.27647e-20	1.4298e-18
LOC_Os11g45180	LOC_Os11g45180	1.94034	2.2784	1.8007	0.0715529	0.0149247	0.0596671	1.62625	5.34012	1.57491e-20	1.73384e-18
LOC_Os03g16030	LOC_Os03g16030	29.2348	32.6226	30.9988	12.6135	9.85429	10.4617	4.34265	1.54073	1.6526e-20	1.80903e-18
LOC_Os05g01330	LOC_Os05g01330	9.29351	9.99081	12.1077	0.317603	0.165616	0.082764	1.54676	5.75602	1.69538e-20	1.84538e-18
LOC_Os11g02810	LOC_Os11g02810	14.9241	14.8663	11.9689	0.118148	0	0.123153	1.35506	7.2038	1.93076e-20	2.0781e-18
LOC_Os05g31140	LOC_Os05g31140	4.39798	4.73479	4.69591	1.02037	0.840122	0.858338	2.74194	2.39	2.30026e-20	2.44844e-18
LOC_Os10g14180	LOC_Os10g14180	2.65207	2.83825	2.80848	1.04124	0.859444	0.841578	3.85196	1.64336	3.45005e-20	3.57358e-18
LOC_Os11g29970	LOC_Os11g29970	9.24342	10.1612	9.55541	3.85103	4.41921	4.02715	4.5972	1.28369	4.94027e-20	5.03594e-18
LOC_Os11g45050	LOC_Os11g45050	3.21109	3.06255	2.81767	0.599882	0.476665	0.476413	2.42925	2.5888	1.18909e-19	1.13567e-17
LOC_Os04g58050	LOC_Os04g58050	4.1479	4.30582	4.33255	0.128983	0.302664	0.302504	1.60196	4.15631	1.21301e-19	1.15123e-17
LOC_Os04g09654	LOC_Os04g09654	26.8625	28.148	29.3609	13.0004	10.3925	10.6747	4.82251	1.35624	1.29252e-19	1.22067e-17
LOC_Os10g28350	LOC_Os10g28350	23.8482	24.3713	25.1508	9.34975	9.99594	9.50092	3.99022	1.39658	1.54909e-19	1.44177e-17
LOC_Os08g14880	LOC_Os08g14880	39.5281	33.7115	34.8437	10.6885	11.0579	11.2751	6.60389	1.76049	1.75022e-19	1.60853e-17
LOC_Os08g41860	LOC_Os08g41860	86.2772	88.3169	78.9582	28.3232	21.5209	27.2033	3.56818	1.76205	1.7533e-19	1.60853e-17
LOC_Os11g22350	LOC_Os11g22350	10.6306	10.4831	10.7039	5.52319	5.07147	5.29407	4.86631	1.05081	2.55983e-19	2.28322e-17
LOC_Os12g42860	LOC_Os12g42860	21.5042	20.4791	20.4267	10.3206	10.1927	10.1058	4.71048	1.07619	4.57161e-19	3.99481e-17
LOC_Os05g39790	LOC_Os05g39790	2.38307	2.24025	3.14527	0.041543	0	0	1.45538	7.30373	5.61421e-19	4.72329e-17
LOC_Os01g63190	LOC_Os01g63190	6.73409	7.0172	7.76291	2.2682	1.82484	1.57619	3.19443	1.97101	5.91797e-19	4.91447e-17
LOC_Os12g02210	LOC_Os12g02210	5.85506	7.40189	8.56497	0.129548	0.270215	0.202554	1.33527	5.17871	6.68603e-19	5.50483e-17
LOC_Os02g03630	LOC_Os02g03630	1.94486	1.62243	2.0212	0	0	0	1.05454	9.46976	1.03814e-18	8.23075e-17
LOC_Os03g45170	LOC_Os03g45170	14.2069	13.4852	13.7799	7.18711	6.37399	6.40798	4.65224	1.10289	1.07093e-18	8.45595e-17
LOC_Os07g32710	LOC_Os07g32710	7.98364	5.59938	6.50383	0.0316017	0.131831	0.197642	2.2155	5.81549	1.30029e-18	1.01014e-16
LOC_Os11g09460	LOC_Os11g09460	20.9025	20.4387	20.7183	5.2053	4.98679	7.31851	3.25542	1.87551	1.35433e-18	1.0479e-16
LOC_Os01g08500	LOC_Os01g08500	21.1042	18.918	19.8233	8.19326	8.86796	9.04269	4.19175	1.24795	1.82054e-18	1.38634e-16
LOC_Os05g34490	LOC_Os05g34490	2.87241	2.6189	2.03739	0	0	0	1.07792	9.49746	2.39972e-18	1.77819e-16
LOC_Os05g10310	LOC_Os05g10310	10.902	10.9693	11.7259	5.85352	4.75294	5.41869	4.70763	1.11735	2.67108e-18	1.94928e-16
LOC_Os03g59190	LOC_Os03g59190	1.21547	0.992997	1.09584	0.0529718	0.0773427	0.0331293	1.25887	4.35437	2.85025e-18	2.07218e-16
LOC_Os01g02790	LOC_Os01g02790	8.06639	8.15994	8.9392	2.33028	2.61964	2.42899	2.97006	1.82102	2.89565e-18	2.09727e-16
LOC_Os07g15340	LOC_Os07g15340	3.35434	3.14628	2.98134	0.707179	0.686069	0.668564	2.34956	2.24471	3.53328e-18	2.53056e-16
LOC_Os01g02780	LOC_Os01g02780	7.22672	6.95199	6.80908	2.81928	2.41451	2.4327	3.48447	1.49911	5.62273e-18	3.83879e-16
LOC_Os05g49240	LOC_Os05g49240	26.3809	27.4835	25.5792	10.4648	8.85865	10.2706	3.54758	1.47007	5.82029e-18	3.94837e-16
LOC_Os03g29850	LOC_Os03g29850	14.1526	14.5458	14.3688	5.52242	4.77206	6.38132	3.78814	1.41722	6.80708e-18	4.56952e-16
LOC_Os01g49750	LOC_Os01g49750	4.59177	3.96421	4.4447	0	0	0.107276	0.906438	6.73096	7.2546e-18	4.85302e-16
LOC_Os05g30500	LOC_Os05g30500	24.625	24.611	25.0535	8.37918	10.5664	10.675	3.79219	1.37788	1.44212e-17	9.23051e-16
LOC_Os08g05010	LOC_Os08g05010	13.9261	13.3384	13.0539	3.59386	3.68951	4.38995	2.75219	1.8362	1.78511e-17	1.12391e-15
LOC_Os11g11940	LOC_Os11g11940	0.980356	0.988907	0.902094	0	0	0	0.741781	9.14383	1.79093e-17	1.12391e-15
LOC_Os11g45040	LOC_Os11g45040	6.42986	6.18103	6.17758	0	0	0.170101	0.776091	6.59337	2.76859e-17	1.66687e-15
LOC_Os07g33780	LOC_Os07g33780	11.5401	12.728	11.9612	5.84447	5.50917	5.78743	4.11881	1.12637	3.01512e-17	1.7944e-15
LOC_Os03g56350	LOC_Os03g56350	7.39358	8.95014	9.07113	0	0.123218	0	0.677183	7.27107	3.40162e-17	2.0103e-15
LOC_Os01g37460	LOC_Os01g37460	25.4812	26.4785	26.2586	12.2417	12.5215	13.3492	4.17792	1.08633	3.71206e-17	2.17376e-15
LOC_Os05g44340	LOC_Os05g44340	4.34162	3.71226	4.21214	1.52029	1.34487	1.37245	3.1517	1.58389	4.2547e-17	2.46159e-15
LOC_Os10g35160	LOC_Os10g35160	1.2329	1.18972	1.13448	0	0.0178957	0.0178863	0.632708	6.4404	5.05626e-17	2.87357e-15
LOC_Os01g47370	LOC_Os01g47370	41.8568	49.0543	38.8577	14.608	10.7146	12.5495	2.91954	1.8142	7.42602e-17	4.00756e-15
LOC_Os11g35390	LOC_Os11g35390	13.577	13.5535	13.2858	6.42282	6.48135	5.73405	3.86157	1.16428	1.35492e-16	7.03608e-15
LOC_Os10g26940	LOC_Os10g26940	2.38428	2.00401	2.34525	0	0	0.0369754	0.514711	7.09658	1.88351e-16	9.5746e-15
LOC_Os12g36850	LOC_Os12g36850	19.4712	18.6873	18.2591	7.86585	8.25917	7.75283	3.45539	1.28851	2.52983e-16	1.25942e-14
LOC_Os11g40970	LOC_Os11g40970	3.27214	3.11809	2.83745	1.1271	1.12699	1.10217	2.98125	1.50426	4.35405e-16	2.0919e-14
LOC_Os02g29300	LOC_Os02g29300	9.68434	9.93386	10.3471	4.65925	4.65857	5.25761	3.93317	1.09024	5.33785e-16	2.52578e-14
LOC_Os08g27980	LOC_Os08g27980	0.773549	0.982033	0.830429	0	0	0	0.465318	8.85052	5.7827e-16	2.69756e-14
LOC_Os03g46070	LOC_Os03g46070	18.6757	19.5929	21.2909	9.98302	7.83333	8.2256	3.72168	1.2421	8.28401e-16	3.81818e-14
LOC_Os08g41880	LOC_Os08g41880	10.2689	11.1028	10.4437	5.96571	5.22866	5.08411	4.18104	1.01248	1.08604e-15	4.93481e-14
LOC_Os11g39160	LOC_Os11g39160	3.64788	3.41862	3.51588	1.40593	1.10294	1.51736	3.10152	1.44251	1.71349e-15	7.55426e-14
LOC_Os11g44960	LOC_Os11g44960	0.76938	0.661066	0.765752	0	0	0.014123	0.303921	6.869	2.05878e-15	8.99421e-14
LOC_Os07g11970	LOC_Os07g11970	4.77622	4.85078	5.46314	1.71727	1.43277	1.46184	2.33559	1.75864	2.94637e-15	1.2367e-13
LOC_Os11g43990	LOC_Os11g43990	6.6628	7.44224	6.50626	3.0507	2.64318	2.91086	3.18408	1.30331	4.76444e-15	1.96556e-13
LOC_Os07g26150	LOC_Os07g26150	14.4124	12.7246	15.3341	1.55458	0.607983	0.202554	0.782038	4.15809	5.36758e-15	2.1863e-13
LOC_Os01g63393	LOC_Os01g63393	14.7377	15.0995	12.6863	2.87166	1.28352	2.42315	1.39341	2.71943	6.08971e-15	2.45107e-13
LOC_Os07g35960	LOC_Os07g35960	4.72073	4.52657	4.26489	2.01456	1.99287	2.00726	3.26978	1.21442	6.83048e-15	2.73021e-13
LOC_Os06g49350	LOC_Os06g49350	1.22634	1.10235	1.10005	0.359396	0.409523	0.37462	2.33111	1.6322	1.42483e-14	5.45741e-13
LOC_Os04g12669	LOC_Os04g12669	12.6386	11.5961	11.0845	3.23772	4.32448	4.61823	2.61022	1.58559	1.52868e-14	5.78616e-13
LOC_Os07g18230	LOC_Os07g18230	8.3483	7.42986	7.11516	3.95621	3.61279	3.32365	3.65221	1.11795	1.64033e-14	6.14838e-13
LOC_Os11g31530	LOC_Os11g31530	22.2237	23.1131	21.5464	10.9478	8.1992	9.8798	3.25513	1.24851	1.83566e-14	6.7426e-13
LOC_Os11g11950	LOC_Os11g11950	5.34423	4.64879	5.18176	2.26768	2.18612	2.2247	3.07362	1.23545	3.38969e-14	1.19827e-12
LOC_Os12g39360	LOC_Os12g39360	4.99392	5.46985	4.80492	2.42501	2.06768	2.51065	3.31298	1.16843	4.42375e-14	1.53079e-12
LOC_Os07g03810	LOC_Os07g03810	2.26808	2.17653	2.46498	0.770532	0.75538	0.738917	2.13123	1.65952	4.42568e-14	1.53079e-12
LOC_Os12g36830	LOC_Os12g36830	18.8682	16.3438	17.4671	8.97953	7.71827	8.94847	3.54245	1.08851	4.60166e-14	1.58597e-12
LOC_Os03g14654	LOC_Os03g14654	10.7287	11.0377	9.26777	4.48724	3.1527	3.88956	2.71727	1.46803	5.95982e-14	2.00387e-12
LOC_Os01g48339	LOC_Os01g48339	2.10943	2.13822	1.65194	0.116186	0.121172	0.0807383	0.275403	4.18406	1.29685e-13	4.06925e-12
LOC_Os11g17954	LOC_Os11g17954	1.42194	1.78091	1.25154	0.106696	0.111274	0.111216	0.422006	3.75032	1.66478e-13	5.05095e-12
LOC_Os01g40260	LOC_Os01g40260	13.6574	14.1956	16.7562	7.37076	7.81375	7.47191	3.61031	1.03116	2.22943e-13	6.61823e-12
LOC_Os06g12370	LOC_Os06g12370	2.28094	1.72774	1.60626	0.24101	0.293243	0.460567	1.27717	2.53956	2.27354e-13	6.71809e-12
LOC_Os07g23570	LOC_Os07g23570	7.97383	6.99401	7.7841	3.705	4.18598	3.03438	3.48705	1.10966	5.24824e-13	1.44446e-11
LOC_Os02g23960	LOC_Os02g23960	23.2951	21.2007	27.013	9.84569	10.9099	10.7973	2.88751	1.23717	6.22294e-13	1.68861e-11
LOC_Os01g64949	LOC_Os01g64949	6.40591	8.28026	6.07314	1.2563	1.04817	1.65872	1.11952	2.4172	7.21936e-13	1.9291e-11
LOC_Os02g02930	LOC_Os02g02930	7.61353	8.69569	7.41657	4.50153	3.57388	3.36064	3.66471	1.09408	7.50089e-13	1.98779e-11
LOC_Os11g32780	LOC_Os11g32780	8.88045	6.99219	8.25448	3.07299	3.56997	3.73027	2.70624	1.27299	1.513e-12	3.78564e-11
LOC_Os10g34940	LOC_Os10g34940	112.079	106.222	107.034	43.26	55.6116	57.217	4.75517	1.1109	1.5465e-12	3.86445e-11
LOC_Os04g07890	LOC_Os04g07890	6.47753	6.38581	6.25236	3.0115	3.28349	3.54334	3.21986	1.00751	1.8367e-12	4.5135e-11
LOC_Os02g40180	LOC_Os02g40180	3.72135	3.51503	3.06133	1.76098	1.37355	1.57335	2.89337	1.17148	2.76393e-12	6.56596e-11
LOC_Os08g12880	LOC_Os08g12880	5.67518	5.6056	6.01037	2.88749	3.13184	2.64862	3.04733	1.04677	3.3691e-12	7.88688e-11
LOC_Os05g39540	LOC_Os05g39540	0.720454	0.931256	0.817625	0.0414458	0.0216121	0.0648021	-0.0473859	4.22626	3.5256e-12	8.23324e-11
LOC_Os07g01580	LOC_Os07g01580	4.39229	5.0342	6.82899	0.392085	0.136303	0	-0.000357301	4.84586	3.69768e-12	8.6038e-11
LOC_Os10g01500	LOC_Os10g01500	7.96722	8.17334	7.87425	0	0	0.265416	-0.400211	6.08337	6.41812e-12	1.43115e-10
LOC_Os02g36140	LOC_Os02g36140	2.14724	2.20409	2.25186	0.980935	0.966192	0.979883	2.36607	1.22196	7.16272e-12	1.58435e-10
LOC_Os03g01520	LOC_Os03g01520	4.63701	4.39025	3.18073	0.654762	0.227619	0.606664	0.497906	3.04227	8.69049e-12	1.89292e-10
LOC_Os11g09160	LOC_Os11g09160	2.70233	2.13859	2.4866	0.977166	0.764322	0.740769	1.71274	1.60941	1.32202e-11	2.79584e-10
LOC_Os11g35540	LOC_Os11g35540	0.812925	0.612457	0.553541	0.0701482	0.0877899	0.0731196	0.265159	3.1148	1.73954e-11	3.61142e-10
LOC_Os06g35165	LOC_Os06g35165	1.6214	2.07279	2.10405	0.394625	0.261901	0.299157	0.513635	2.62709	2.16664e-11	4.4172e-10
LOC_Os03g13050	LOC_Os03g13050	2.16448	1.88704	2.08964	0.520522	0.542857	0.382991	0.898096	2.12787	2.34052e-11	4.73164e-10
LOC_Os03g09900	LOC_Os03g09900	4.61589	5.54585	4.46805	2.5347	2.13096	1.86023	2.58347	1.20225	2.68422e-11	5.33137e-10
LOC_Os01g36064	LOC_Os01g36064	2.7254	2.72396	2.42015	1.2499	1.18347	1.14856	2.35722	1.17859	2.99478e-11	5.86953e-10
LOC_Os06g21820	LOC_Os06g21820	4.63955	6.55394	5.08743	2.5022	1.94848	2.017	2.31906	1.36679	3.04847e-11	5.95657e-10
LOC_Os01g03340	LOC_Os01g03340	3.32476	4.2898	4.87945	1.45264	1.43923	1.47632	1.78227	1.56653	3.05987e-11	5.9728e-10
LOC_Os11g36830	LOC_Os11g36830	2.78387	2.38703	2.65074	1.02356	0.93677	1.17579	1.95755	1.36946	3.43203e-11	6.64538e-10
LOC_Os06g39840	LOC_Os06g39840	0.35855	0.238351	0.263941	0	0	0	-0.562777	7.70962	4.36534e-11	8.31877e-10
LOC_Os07g25150	LOC_Os07g25150	2.86594	3.07758	4.07743	1.25555	1.17054	1.54668	2.44097	1.39279	5.65813e-11	1.0563e-09
LOC_Os07g28850	LOC_Os07g28850	2.78635	2.54044	2.43038	1.36498	1.22765	1.40975	2.78908	1.00149	7.26048e-11	1.3284e-09
LOC_Os06g03830	LOC_Os06g03830	3.7844	3.33052	3.11183	1.3433	1.37678	1.73817	2.22356	1.24507	8.29648e-11	1.49383e-09
LOC_Os04g10160	LOC_Os04g10160	2.57258	2.99871	2.46584	0.855588	1.25404	0.867726	1.80996	1.47414	8.92351e-11	1.60075e-09
LOC_Os07g03710	LOC_Os07g03710	3.29835	3.41075	3.28796	1.09104	0.989438	0.741686	1.01799	1.86229	1.15756e-10	2.03668e-09
LOC_Os08g31569	LOC_Os08g31569	4.67584	4.23411	4.30256	1.82343	1.61845	1.98155	1.83202	1.33191	1.2988e-10	2.2604e-09
LOC_Os12g14699	LOC_Os12g14699	0.692991	0.581661	0.753609	0.108725	0.0188985	0.0566654	-0.0600732	3.45203	1.41777e-10	2.44537e-09
LOC_Os08g23280	LOC_Os08g23280	0.987075	1.22121	1.04452	0.312311	0.399738	0.295946	1.16062	1.7286	2.30188e-10	3.83302e-09
LOC_Os03g61910	LOC_Os03g61910	1.09371	1.11217	1.25455	0.361995	0.444944	0.458185	1.44753	1.50386	2.70973e-10	4.45061e-09
LOC_Os11g45550	LOC_Os11g45550	1.74641	3.35385	2.57118	0	0	0	-0.688271	7.56437	2.80109e-10	4.58892e-09
LOC_Os07g10750	LOC_Os07g10750	5.24547	5.21777	4.61533	2.87441	2.03296	1.99745	2.29396	1.16622	4.22846e-10	6.73269e-09
LOC_Os04g52210	LOC_Os04g52210	0.731646	0.619886	0.950454	0.037138	0.116195	0.154844	0.132622	2.9478	5.44283e-10	8.51149e-09
LOC_Os06g09940	LOC_Os06g09940	24.5419	21.1088	18.7199	10.3101	9.00886	11.1825	2.32698	1.1217	5.55437e-10	8.67184e-09
LOC_Os08g33910	LOC_Os08g33910	1.77606	1.7531	2.02056	0.752359	0.34873	0.406637	0.934688	1.91712	7.94408e-10	1.20417e-08
LOC_Os02g54140	LOC_Os02g54140	5.56955	6.10646	5.87232	2.35295	2.8716	2.71354	1.9147	1.19195	8.28723e-10	1.25422e-08
LOC_Os02g58360	LOC_Os02g58360	1.11424	1.30859	1.31237	0.66343	0.541485	0.511132	2.06978	1.1665	8.55003e-10	1.28994e-08
LOC_Os11g34624	LOC_Os11g34624	0.974711	0.984635	0.791381	0.0989516	0.154796	0	-0.0841164	3.42438	8.85946e-10	1.33195e-08
LOC_Os07g11150	LOC_Os07g11150	1.83873	1.80438	1.98199	0.800885	0.898289	0.97657	2.02727	1.12444	1.27398e-09	1.85381e-08
LOC_Os10g40600	LOC_Os10g40600	2.33578	2.87281	2.09016	1.05401	1.11853	1.17576	2.08197	1.16114	1.51179e-09	2.17035e-08
LOC_Os02g36000	LOC_Os02g36000	8.18533	7.62608	7.95983	3.05002	3.68315	3.51387	1.65779	1.26403	1.57103e-09	2.24869e-08
LOC_Os11g35300	LOC_Os11g35300	0.925123	1.40935	1.33011	0.0997873	0	0.0520071	-0.669942	4.44532	2.30283e-09	3.19412e-08
LOC_Os06g38890	LOC_Os06g38890	1.85987	1.6222	1.7114	0.665864	0.747855	0.872036	1.70499	1.23504	2.69492e-09	3.67707e-08
LOC_Os04g24510	LOC_Os04g24510	2.36193	1.88317	1.86869	0.914303	0.93367	0.873612	1.78509	1.21455	2.7388e-09	3.72376e-08
LOC_Os07g40690	LOC_Os07g40690	5.52585	5.86721	5.93217	3.4769	3.17714	2.20902	2.54601	1.01233	3.15042e-09	4.24447e-08
LOC_Os05g30790	LOC_Os05g30790	1.46116	1.66907	2.01155	0.938305	0.89702	0.67241	2.53368	1.08803	3.46938e-09	4.64497e-08
LOC_Os05g33644	LOC_Os05g33644	2.81443	2.46508	2.41477	1.16507	1.55734	0.957855	2.3545	1.11212	3.62432e-09	4.82225e-08
LOC_Os10g41838	LOC_Os10g41838	0.584407	0.369993	0.640183	0.0240139	0.0250443	0.0250311	-0.765928	4.32447	4.30595e-09	5.65498e-08
LOC_Os04g54710	LOC_Os04g54710	0.768125	0.585088	0.596366	0	0	0.107953	-0.340201	4.13893	4.38263e-09	5.73224e-08
LOC_Os03g10500	LOC_Os03g10500	4.55564	6.32991	4.43248	2.80334	2.25153	2.38469	2.37338	1.0745	8.68783e-09	1.0764e-07
LOC_Os05g25240	LOC_Os05g25240	31.055	27.5257	20.0666	10.6	9.31587	11.5456	2.75272	1.36094	9.62435e-09	1.17878e-07
LOC_Os01g54670	LOC_Os01g54670	4.36026	3.69713	3.88936	1.42054	2.00202	2.04099	1.7542	1.18151	9.93334e-09	1.21277e-07
LOC_Os04g49757	LOC_Os04g49757	2.55969	2.30771	2.28607	1.06108	1.28728	1.15117	1.87024	1.08021	1.03892e-08	1.26522e-07
LOC_Os01g41820	LOC_Os01g41820	6.59213	5.72637	5.83805	2.21661	2.42314	3.6467	2.86123	1.18406	1.21054e-08	1.45999e-07
LOC_Os06g08580	LOC_Os06g08580	0.996701	1.10429	1.20538	0.294879	0.33316	0.281756	0.402732	1.90282	1.26991e-08	1.52627e-07
LOC_Os06g09990	LOC_Os06g09990	12.4082	9.7181	10.4334	4.61516	3.08045	2.88639	0.826929	1.66075	1.31438e-08	1.5748e-07
LOC_Os10g25850	LOC_Os10g25850	1.52218	1.62162	1.45454	0.252597	0.316124	0.210638	-0.240906	2.57422	1.53582e-08	1.82311e-07
LOC_Os11g37950	LOC_Os11g37950	1.98752	1.52921	1.67645	0.428764	0.149054	0.446926	0.0336216	2.36712	1.97811e-08	2.28616e-07
LOC_Os11g04300	LOC_Os11g04300	1.30577	1.25025	1.26087	0.639892	0.435228	0.652497	1.57374	1.18863	2.33747e-08	2.65999e-07
LOC_Os06g11830	LOC_Os06g11830	2.10045	1.72383	1.87908	0.771991	1.10266	0.962131	1.92024	1.06135	2.94161e-08	3.29878e-07
LOC_Os10g14170	LOC_Os10g14170	3.57119	3.95667	4.58814	1.97689	1.45533	1.27274	1.12771	1.40998	3.11535e-08	3.47139e-07
LOC_Os12g33194	LOC_Os12g33194	1.32716	1.65421	1.80637	0.787337	0.323472	0.522256	1.02296	1.59004	4.80329e-08	5.13541e-07
LOC_Os02g18080	LOC_Os02g18080	0.947819	0.70469	1.12462	0.408941	0.392819	0.448699	1.49662	1.21437	7.29882e-08	7.53182e-07
LOC_Os06g09980	LOC_Os06g09980	2.51502	2.36589	1.96492	0.818957	0.811394	0.89633	0.793852	1.47521	7.40259e-08	7.63073e-07
LOC_Os07g11870	LOC_Os07g11870	0.471732	0.550159	0.571149	0.107122	0.067031	0.0669956	-0.512619	2.72343	7.47752e-08	7.69562e-07
LOC_Os08g35490	LOC_Os08g35490	2.9975	2.35688	3.02513	0.500628	0.957202	0.434862	-0.0364457	2.18876	9.44716e-08	9.46977e-07
LOC_Os12g43970	LOC_Os12g43970	1.16692	1.00557	1.01411	0.223766	0.379222	0.262399	0.17427	1.92052	9.46942e-08	9.48714e-07
LOC_Os01g58350	LOC_Os01g58350	5.51788	4.04112	6.02401	2.50177	1.76747	1.85066	1.03377	1.40295	9.70748e-08	9.69541e-07
LOC_Os09g25070	LOC_Os09g25070	1.71967	2.64407	2.09908	1.09023	0.600087	0.536637	1.10164	1.5624	9.76841e-08	9.74615e-07
LOC_Os11g36110	LOC_Os11g36110	0.286756	0.384594	0.430514	0.0390702	0.0679111	0.0950253	-0.311573	2.47779	1.19181e-07	1.16852e-06
LOC_Os04g49160	LOC_Os04g49160	2.66139	3.08475	3.05174	1.51925	1.51075	1.1785	1.46378	1.1082	1.34264e-07	1.30445e-06
LOC_Os09g03939	LOC_Os09g03939	1.76625	2.02516	1.83312	1.15195	0.739308	0.979065	1.83438	1.01054	1.40122e-07	1.35386e-06
LOC_Os08g27170	LOC_Os08g27170	2.13524	2.18374	1.72296	0.992128	0.798197	0.85687	1.20084	1.22554	1.40612e-07	1.35655e-06
LOC_Os04g02580	LOC_Os04g02580	1.28464	0.918264	1.29649	0.214555	0.261055	0.372739	-0.0485671	2.09204	1.67464e-07	1.58622e-06
LOC_Os03g13300	LOC_Os03g13300	1.67245	1.61474	1.64886	0.84529	0.774054	0.816625	1.42508	1.06556	1.86151e-07	1.74605e-06
LOC_Os08g02180	LOC_Os08g02180	1.47683	1.58169	1.44953	0.382311	0.531621	0.398505	0.100141	1.81458	2.97156e-07	2.65662e-06
LOC_Os10g09990	LOC_Os10g09990	0.95296	1.11981	1.54119	0.348863	0.467785	0.467537	0.599442	1.55042	3.9871e-07	3.48054e-06
LOC_Os08g13870	LOC_Os08g13870	0.930386	0.910951	0.676926	0.392085	0.253134	0.175154	0.454681	1.63956	5.43084e-07	4.62557e-06
LOC_Os11g19240	LOC_Os11g19240	1.41444	1.52794	1.46422	0.488216	0.636456	0.604314	0.622568	1.39352	5.70912e-07	4.83269e-06
LOC_Os03g26810	LOC_Os03g26810	2.03057	2.0087	1.86846	0.43805	0.717901	0.456605	-0.0726568	1.90636	5.74721e-07	4.8564e-06
LOC_Os01g04360	LOC_Os01g04360	1.75703	1.15359	1.31736	0.28077	0.409946	0.234131	-0.416491	2.22073	1.02451e-06	8.1867e-06
LOC_Os04g10060	LOC_Os04g10060	1.18715	0.719301	0.955833	0.480191	0.31717	0.417109	0.957886	1.28806	1.08091e-06	8.61599e-06
LOC_Os11g03840	LOC_Os11g03840	0.845325	0.671887	0.727114	0.380578	0.264605	0.214878	0.591769	1.42322	1.11742e-06	8.88595e-06
LOC_Os01g22954	LOC_Os01g22954	1.34572	1.20425	1.33354	0.558286	0.326056	0.744876	0.909354	1.301	1.2379e-06	9.73442e-06
LOC_Os08g09420	LOC_Os08g09420	1.5331	1.28195	1.41071	0.748827	0.468575	0.676473	0.902953	1.20301	1.77892e-06	1.35252e-05
LOC_Os12g39780	LOC_Os12g39780	1.97879	2.03853	1.91665	0.898693	1.03098	1.06166	1.16953	1.03385	1.95911e-06	1.47522e-05
LOC_Os03g53010	LOC_Os03g53010	2.98212	3.8068	2.92302	1.73418	1.4002	1.22453	0.928111	1.18662	2.01268e-06	1.51174e-05
LOC_Os09g08510	LOC_Os09g08510	1.9144	2.07863	2.18435	0.958137	1.06816	1.03316	1.08407	1.06241	2.17232e-06	1.61777e-05
LOC_Os01g38610	LOC_Os01g38610	1.25178	0.940272	1.03471	0.347854	0.668279	0.381672	0.940177	1.25995	2.3477e-06	1.73725e-05
LOC_Os07g35710	LOC_Os07g35710	1.4821	1.99396	1.59108	0.913517	0.635144	0.698289	0.865505	1.20445	2.49165e-06	1.83292e-05
LOC_Os01g56690	LOC_Os01g56690	2.56097	2.35297	2.35653	1.02409	1.18046	0.78656	0.552662	1.32383	2.57292e-06	1.88551e-05
LOC_Os04g27020	LOC_Os04g27020	1.63794	1.7777	1.84553	0.923033	0.932558	0.781732	1.05627	1.04253	3.75611e-06	2.65366e-05
LOC_Os04g44250	LOC_Os04g44250	2.10798	1.46804	1.9397	0.831542	1.02983	1.0022	1.28825	1.00453	3.91108e-06	2.74802e-05
LOC_Os11g29920	LOC_Os11g29920	0.212398	0.322022	0.25716	0.0675243	0.0603615	0.100549	-0.24123	1.81589	5.18281e-06	3.5484e-05
LOC_Os06g38870	LOC_Os06g38870	5.33855	5.39291	6.35719	2.43884	1.41305	2.96584	0.453969	1.37266	5.38564e-06	3.67161e-05
LOC_Os12g35490	LOC_Os12g35490	1.07753	0.984918	0.867572	0.325435	0.43637	0.460369	0.462752	1.30333	6.0951e-06	4.10732e-05
LOC_Os11g47630	LOC_Os11g47630	2.06348	1.81553	2.34552	1.09978	0.546179	0.818835	0.375285	1.3815	7.52497e-06	4.96494e-05
LOC_Os10g20350	LOC_Os10g20350	1.32174	1.0983	1.19283	0.460603	0.709113	0.594426	0.902976	1.08666	8.59967e-06	5.59734e-05
LOC_Os01g06750	LOC_Os01g06750	1.62504	1.64722	1.65439	0.775721	0.777891	0.932976	0.921445	1.03333	8.90742e-06	5.77424e-05
LOC_Os06g45960	LOC_Os06g45960	1.42048	1.3115	1.36154	0.893773	0.585907	0.558979	0.877595	1.04691	1.90205e-05	0.000114337
LOC_Os01g49560	LOC_Os01g49560	4.26629	2.30844	2.60192	1.66949	1.38397	1.5171	1.27893	1.05496	2.34935e-05	0.000138757
LOC_Os04g02360	LOC_Os04g02360	0.704224	0.709308	0.746188	0.423536	0.249662	0.268725	0.39314	1.23516	2.38841e-05	0.000140762
LOC_Os07g31110	LOC_Os07g31110	2.13935	1.6084	1.68734	0.857102	0.48132	0.618513	-0.148468	1.50622	3.3678e-05	0.000190723
LOC_Os06g47560	LOC_Os06g47560	4.27869	3.95045	3.60903	1.69223	0.48132	1.60355	-0.283344	1.67085	3.37106e-05	0.000190852
LOC_Os05g08910	LOC_Os05g08910	2.94281	4.46168	2.63663	1.8043	1.11509	1.81107	0.745793	1.10668	5.03198e-05	0.000272397
LOC_Os12g39310	LOC_Os12g39310	0.960523	1.03195	0.803494	0.200932	0.602469	0.340346	0.2833	1.33023	5.53272e-05	0.000296835
LOC_Os12g36860	LOC_Os12g36860	5.63045	3.26763	3.70069	2.83417	1.74934	1.869	1.31659	1.01109	7.84381e-05	0.000403199
LOC_Os10g26110	LOC_Os10g26110	0.862373	0.551225	0.701968	0.200348	0.388041	0.149168	-0.297701	1.56693	8.70686e-05	0.000442602
LOC_Os02g05040	LOC_Os02g05040	0.38594	0.285066	0.591884	0.197352	0.154365	0.192855	0.223725	1.28134	8.82808e-05	0.000448055
LOC_Os05g26760	LOC_Os05g26760	3.80328	4.81579	2.99971	1.99258	1.71136	1.22175	0.142676	1.25631	9.65576e-05	0.0004847
LOC_Os09g39050	LOC_Os09g39050	1.23935	0.980801	1.07524	0.519445	0.637334	0.382198	0.311108	1.14469	9.80151e-05	0.000490993
LOC_Os11g45430	LOC_Os11g45430	3.45172	3.98365	4.63191	1.36516	1.6826	2.32852	0.152739	1.21825	0.000106219	0.000527427
LOC_Os03g19090	LOC_Os03g19090	0.911252	0.90517	0.693936	0.406722	0.395896	0.282633	0.0667718	1.23834	0.000111423	0.000550289
LOC_Os07g02440	LOC_Os07g02440	0.439109	0.695009	0.634942	0.270651	0.197585	0.141058	-0.464122	1.5583	0.000139776	0.000676274
LOC_Os11g05800	LOC_Os11g05800	0.84967	1.21035	1.00522	0.453879	0.473355	0.400319	-0.00149752	1.23841	0.000140383	0.000679042
LOC_Os11g31540	LOC_Os11g31540	0.975542	1.99103	1.5591	0.841806	0.554481	0.554188	0.194242	1.23789	0.00015644	0.000747697
LOC_Os02g34380	LOC_Os02g34380	1.03517	1.10867	0.730273	0.357303	0.496847	0.434511	0.132056	1.18638	0.000162423	0.000773035
LOC_Os11g35200	LOC_Os11g35200	0.287328	0.332184	0.21841	0.140139	0.101183	0.0898926	-0.200807	1.35489	0.000166589	0.000790713
LOC_Os04g27096	LOC_Os04g27096	1.49474	2.15291	1.92558	0.515931	1.21066	0.537785	-0.0487332	1.33889	0.000184906	0.000865082
LOC_Os11g42930	LOC_Os11g42930	0.901343	0.855972	0.918251	0.388889	0.289697	0.579089	0.163111	1.13532	0.000238654	0.00108059
LOC_Os05g14890	LOC_Os05g14890	1.52131	2.02263	1.95981	0.590741	1.02682	0.821019	-0.0489119	1.21776	0.00026327	0.00117738
LOC_Os02g40130	LOC_Os02g40130	1.7426	1.44802	1.25988	0.644445	0.728106	0.615764	-0.0609899	1.19847	0.000264362	0.00118117
LOC_Os05g32740	LOC_Os05g32740	1.14864	1.0181	1.02171	0.660784	0.310112	0.551019	0.173395	1.10404	0.000341999	0.00148701
LOC_Os04g30040	LOC_Os04g30040	0.299633	0.450539	0.590815	0.203152	0.192608	0.154005	-0.255724	1.33325	0.000346341	0.00150453
LOC_Os01g61170	LOC_Os01g61170	1.88173	2.38268	1.89642	1.08251	0.88704	0.805974	-0.11036	1.17731	0.000389236	0.00166719
LOC_Os11g35890	LOC_Os11g35890	0.433945	0.461553	0.559023	0.239652	0.265556	0.23419	0.213939	1.02735	0.000393167	0.00168216
LOC_Os07g07340	LOC_Os07g07340	0.582399	0.645264	0.600215	0.301535	0.314474	0.293354	0.110237	1.04669	0.000429687	0.00181982
LOC_Os08g31200	LOC_Os08g31200	0.790442	0.761532	0.664093	0.177934	0.371138	0.401854	-0.214354	1.26219	0.000438209	0.00185143
LOC_Os12g42540	LOC_Os12g42540	2.21485	5.5771	4.44663	1.91122	0.724811	1.81107	-0.355948	1.4767	0.000440701	0.00186033
LOC_Os01g63930	LOC_Os01g63930	0.448126	0.346043	0.337378	0.152333	0.146649	0.256501	0.183784	1.07208	0.000477337	0.00199549
LOC_Os05g44060	LOC_Os05g44060	1.45658	2.15173	1.39614	0.680819	0.983122	0.764246	0.153058	1.07031	0.00052446	0.00216783
LOC_Os01g37710	LOC_Os01g37710	0.486768	0.388304	0.483742	0.201618	0.262837	0.192645	-0.0491949	1.09941	0.000622348	0.00251936
LOC_Os11g47000	LOC_Os11g47000	0.392854	0.586654	0.330058	0.206347	0.19983	0.215087	0.0444891	1.09361	0.000669182	0.00268258
LOC_Os05g07420	LOC_Os05g07420	0.394379	0.416141	0.466579	0.226876	0.21971	0.168918	-0.0857373	1.09647	0.000688207	0.00275026
LOC_Os09g26144	LOC_Os09g26144	0.368347	0.372619	0.221049	0.165835	0.100888	0.14405	-0.311984	1.2424	0.000820833	0.0032048
LOC_Os06g38160	LOC_Os06g38160	1.09911	1.33373	1.05953	0.812946	0.376813	0.376614	-0.148604	1.17622	0.000842432	0.00327819
LOC_Os03g18190	LOC_Os03g18190	0.414201	0.403841	0.381135	0.257341	0.193833	0.149023	0.00976751	1.03296	0.000989246	0.00378076
LOC_Os12g14520	LOC_Os12g14520	1.78367	3.95241	2.81363	1.53915	1.37588	0.91677	-0.148438	1.17637	0.00108225	0.00408674
LOC_Os12g12010	LOC_Os12g12010	0.35941	0.43613	0.377964	0.251065	0.169425	0.153941	-0.0733644	1.05979	0.00108811	0.00410565
LOC_Os10g42770	LOC_Os10g42770	0.819095	1.0508	1.19006	0.632405	0.543152	0.348985	-0.0136256	1.04718	0.00120581	0.00448912
LOC_Os06g24850	LOC_Os06g24850	2.73836	3.41319	2.41477	1.27994	1.95095	1.1289	0.0555223	1.00491	0.00139256	0.00510057
LOC_Os04g12530	LOC_Os04g12530	2.0135	1.39428	1.85276	0.434368	0.906014	1.20738	-0.187947	1.10639	0.00195003	0.00680851
LOC_Os06g09950	LOC_Os06g09950	5.54422	4.00609	6.8761	2.7041	2.16933	3.68591	-0.0375177	1.00441	0.00214087	0.00736135
LOC_Os04g54240	LOC_Os04g54240	22.075	20.6426	21.2746	6.57951	9.35202	13.0527	3.6801	1.19716	0.00465567	0.0144252
